# Supplementary material for: Biogeographic patterns of biosynthetic potential and specialized metabolites in marine sediments
Source: ISME J. 2023 Apr 15;17(7):976–83. doi: 10.1038/s41396-023-01410-3 (PMC10284892; doi:10.1038/s41396-023-01410-3)
Supplement: Supplementary file 10 — Table S1 [file 41396_2023_1410_MOESM10_ESM.xlsx]

## Sheet: Sheet1
binID	Total_Contigs	Genome_length	Largest_Contig	n50	GC_Percent	checkM_Marker_lineage	Completeness	Contamination	GTDBclassification	closest_placement	other_closest	quality	dRep
MO_035.bin.13	171	3159741	98473	23576	62	k__Bacteria (UID1453)	85.57	5.56	d__Bacteria;p__Actinobacteriota;c__Acidimicrobiia;o__UBA5794;f__UBA5794;g__;s__	N/A	N/A	high	Y
MO_140.bin.29	154	2351912	82785	19060	65	k__Bacteria (UID1453)	86.32	1.57	d__Bacteria;p__Actinobacteriota;c__Acidimicrobiia;o__UBA5794;f__UBA5794;g__SZUA-442;s__	GCA_003235475.1	N/A	high	Y
MO_188.bin.57	276	3921537	66082	16829	60	f__Rhodobacteraceae (UID3356)	86.33	3.81	d__Bacteria;p__Proteobacteria;c__Alphaproteobacteria;o__Rhodobacterales;f__Rhodobacteraceae;g__JABDJO01;s__	N/A	N/A	high	Y
MO_077.bin.18	353	4314392	60371	14621	60	c__Deltaproteobacteria (UID3216)	86.34	8.91	d__Bacteria;p__Desulfobacterota;c__Desulfobacteria;o__Desulfobacterales;f__UBA5852;g__JABZFP01;s__	GCA_014237395.1	N/A	high	Y
MO_133.bin.10	263	4406392	140512	19524	38	p__Cyanobacteria (UID2192)	86.48	0.33	d__Bacteria;p__Cyanobacteria;c__Cyanobacteriia;o__Cyanobacteriales;f__Microcystaceae;g__Crocosphaera;s__	GCF_000167195.1	GCF_003013815.1, s__Crocosphaera sp003013815, 95.0, 83.09, 0.68; GCF_000017845.1, s__Crocosphaera subtropica, 95.0, 83.07, 0.69; GCF_002172675.1, s__Crocosphaera sp002172675, 95.0, 82.83, 0.68; GCF_000169335.1, s__Crocosphaera chwakensis, 95.0, 82.68, 0.67	high	Y
MO_188.bin.28	650	8481554	65540	15021	49	p__Cyanobacteria (UID2143)	87.53	3.12	d__Bacteria;p__Cyanobacteria;c__Cyanobacteriia;o__Phormidesmiales;f__Phormidesmiaceae;g__;s__	N/A	N/A	high	Y
MO_167.bin.50	76	4124120	361982	83267	59	c__Gammaproteobacteria (UID4267)	87.61	7.64	d__Bacteria;p__Proteobacteria;c__Gammaproteobacteria;o__Woeseiales;f__Woeseiaceae;g__UBA1847;s__	GCA_013042375.1	GCA_004282875.1, s__UBA1847 sp004282875, 95.0, 77.9, 0.33; GCA_009937605.1, s__UBA1847 sp009937605, 95.0, 77.64, 0.3; GCA_013043165.1, s__UBA1847 sp013043165, 95.0, 77.03, 0.21; GCA_013001045.1, s__UBA1847 sp013001045, 95.0, 76.97, 0.22; GCA_002338605.1, s__UBA1847 sp002338605, 95.0, 76.5, 0.11; GCA_009937445.1, s__UBA1847 sp009937445, 95.0, 75.96, 0.1; GCA_002685275.1, s__UBA1847 sp002685275, 95…	high	Y
MO_199.bin.6	319	4756066	67414	18222	37	p__Cyanobacteria (UID2192)	87.77	1.53	d__Bacteria;p__Cyanobacteria;c__Cyanobacteriia;o__Cyanobacteriales;f__Microcystaceae;g__Crocosphaera;s__	GCF_000167195.1	GCF_003013815.1, s__Crocosphaera sp003013815, 95.0, 80.26, 0.52; GCF_000017845.1, s__Crocosphaera subtropica, 95.0, 80.25, 0.53; GCF_002172675.1, s__Crocosphaera sp002172675, 95.0, 80.19, 0.51; GCF_000169335.1, s__Crocosphaera chwakensis, 95.0, 80.0, 0.53	high	Y
MO_188.bin.18	203	3207230	56971	19462	60	o__Sphingomonadales (UID3310)	88.36	2.51	d__Bacteria;p__Proteobacteria;c__Alphaproteobacteria;o__Sphingomonadales;f__Sphingomonadaceae;g__Erythrobacter;s__	GCF_001542875.1	GCA_011765465.1, s__Erythrobacter sp011765465, 95.0, 79.08, 0.42; GCA_000714765.1, s__Erythrobacter sp000714765, 95.0, 79.06, 0.42; GCF_000152865.1, s__Erythrobacter sp000152865, 95.0, 78.92, 0.38; GCF_009363635.1, s__Erythrobacter sp009363635, 95.0, 78.9, 0.41; GCA_002706445.1, s__Erythrobacter sp002706445, 95.0, 78.87, 0.33; GCF_001719165.1, s__Erythrobacter litoralis, 95.0, 78.84, 0.4; GCF_003…	high	Y
MO_192.bin.18	375	5253215	72771	16885	37	p__Cyanobacteria (UID2192)	88.46	3.06	d__Bacteria;p__Cyanobacteria;c__Cyanobacteriia;o__Cyanobacteriales;f__Microcystaceae;g__Crocosphaera;s__	GCF_000167195.1	GCF_000017845.1, s__Crocosphaera subtropica, 95.0, 83.68, 0.65; GCF_002172675.1, s__Crocosphaera sp002172675, 95.0, 83.41, 0.64; GCF_000169335.1, s__Crocosphaera chwakensis, 95.0, 83.38, 0.63; GCF_003013815.1, s__Crocosphaera sp003013815, 95.0, 83.23, 0.62	high	Y
MO_197.bin.21	285	3894551	78459	15866	69	k__Bacteria (UID2565)	88.53	3.41	d__Bacteria;p__Planctomycetota;c__UBA1135;o__PLA2;f__;g__;s__	GCA_011525755.1	N/A	high	Y
MO_082.bin.22	340	4236861	57250	13903	60	k__Bacteria (UID203)	89.55	7.79	d__Bacteria;p__Desulfobacterota;c__Desulfobacteria;o__Desulfobacterales;f__UBA5852;g__JABZFP01;s__	GCA_014237395.1	N/A	high	Y
MO_035.bin.17	250	4115549	71547	23013	50	p__Proteobacteria (UID3882)	89.81	3.08	d__Bacteria;p__Proteobacteria;c__Gammaproteobacteria;o__Arenicellales;f__;g__;s__	N/A	N/A	high	Y
MO_167.bin.29	39	3958411	395400	161273	60	c__Gammaproteobacteria (UID4267)	90.11	2.46	d__Bacteria;p__Proteobacteria;c__Gammaproteobacteria;o__Woeseiales;f__Woeseiaceae;g__UBA1844;s__	GCA_002338615.1	N/A	high	Y
MO_226.bin.1	157	3015311	115180	31340	60	o__Rhizobiales (UID3447)	90.12	1.13	d__Bacteria;p__Proteobacteria;c__Alphaproteobacteria;o__Rhizobiales;f__Methyloligellaceae;g__Methyloceanibacter;s__	N/A	GCF_003071365.1, s__Methyloceanibacter sp003071365, 95.0, 81.12, 0.62; GCF_001723355.1, s__Methyloceanibacter stevinii, 95.0, 80.98, 0.63; GCF_000828475.1, s__Methyloceanibacter caenitepidi, 95.0, 80.94, 0.62; GCF_001723285.1, s__Methyloceanibacter methanicus, 95.0, 80.39, 0.56; GCA_002482645.1, s__Methyloceanibacter sp002482645, 95.0, 79.25, 0.47; GCF_001723295.1, s__Methyloceanibacter marginali…	high	Y
MO_135.bin.1	211	4552155	106353	35086	64	f__Rhodobacteraceae (UID3361)	90.59	4.06	d__Bacteria;p__Proteobacteria;c__Alphaproteobacteria;o__Rhodobacterales;f__Rhodobacteraceae;g__Rhodobacter_B;s__	GCF_001078595.1	GCF_013184805.1, s__Rhodobacter_B sp013184805, 95.0, 78.49, 0.35; GCA_002701395.1, s__Rhodobacter_B sp002701395, 95.0, 78.28, 0.35	high	Y
MO_192.bin.16	51	1277363	96151	31434	40	k__Bacteria (UID2982)	90.88	1.58	d__Bacteria;p__Chlamydiota;c__Chlamydiia;o__Chlamydiales;f__Simkaniaceae;g__JAAKFF01;s__	GCA_011065165.1	N/A	high	Y
MO_071.bin.1	278	4618808	124213	20927	46	c__Deltaproteobacteria (UID3216)	90.97	1.02	d__Bacteria;p__Desulfobacterota;c__Desulfobacteria;o__Desulfobacterales;f__CAFBRK01;g__;s__	GCF_903231505.1	N/A	high	Y
MO_135.bin.14	407	11617576	164900	43102	57	k__Bacteria (UID3187)	91.24	4.56	d__Bacteria;p__Acidobacteriota;c__Holophagae;o__GCA-2747255;f__GCA-2747255;g__;s__	GCA_002747255.1	N/A	high	Y
MO_188.bin.29	383	6237134	88002	19974	37	p__Cyanobacteria (UID2192)	91.41	0.76	d__Bacteria;p__Cyanobacteria;c__Cyanobacteriia;o__Cyanobacteriales;f__Xenococcaceae;g__;s__	N/A	N/A	high	Y
MO_074.bin.3	119	5078161	214444	87540	66	c__Alphaproteobacteria (UID3305)	91.96	7.17	d__Bacteria;p__Proteobacteria;c__Alphaproteobacteria;o__Bin65;f__;g__;s__	N/A	N/A	high	Y
MO_188.bin.5	191	3175331	73685	21497	49	o__Rhizobiales (UID3447)	92.03	0.8	d__Bacteria;p__Proteobacteria;c__Alphaproteobacteria;o__Rhizobiales;f__Rhizobiaceae;g__JAALLB01;s__	GCA_011087745.1	N/A	high	Y
MO_167.bin.34	200	5037525	136215	33479	70	k__Bacteria (UID1453)	92.74	2.53	d__Bacteria;p__Actinobacteriota;c__Acidimicrobiia;o__Acidimicrobiales;f__Ilumatobacteraceae;g__Ilumatobacter;s__	N/A	GCF_004364865.1, s__Ilumatobacter fluminis, 95.0, 79.29, 0.44; GCA_002698945.1, s__Ilumatobacter sp002698945, 95.0, 78.81, 0.4; GCA_002748455.1, s__Ilumatobacter coccineus_A, 95.0, 76.46, 0.15	high	Y
MO_082.bin.26	291	7730151	154555	38452	71	k__Bacteria (UID203)	92.98	9.01	d__Bacteria;p__Myxococcota;c__UBA9160;o__UBA9160;f__SMWR01;g__;s__	GCA_002729515.1	N/A	high	Y
MO_167.bin.41	379	5480712	66353	18942	38	p__Cyanobacteria (UID2192)	93.12	2.85	d__Bacteria;p__Cyanobacteria;c__Cyanobacteriia;o__Cyanobacteriales;f__Prochloraceae;g__;s__	N/A	N/A	high	Y
MO_035.bin.4	227	4838782	111517	31172	69	k__Bacteria (UID2565)	93.18	5.68	d__Bacteria;p__Planctomycetota;c__UBA1135;o__PLA2;f__;g__;s__	GCA_011525755.1	N/A	high	Y
MO_167.bin.30	198	7423593	177130	54808	52	k__Bacteria (UID1452)	93.18	5.64	d__Bacteria;p__Chloroflexota;c__Anaerolineae;o__Promineofilales;f__Promineofilaceae;g__WTJY01;s__	GCA_011524645.1	N/A	high	Y
MO_167.bin.39	172	3890528	119147	29411	67	c__Gammaproteobacteria (UID4274)	93.18	1.54	d__Bacteria;p__Proteobacteria;c__Gammaproteobacteria;o__Chromatiales;f__Sedimenticolaceae;g__41T-STBD-0c-01a;s__	GCF_002009425.1	N/A	high	Y
MO_167.bin.19	155	5728751	193192	57360	60	c__Deltaproteobacteria (UID3216)	93.87	1.83	d__Bacteria;p__Desulfobacterota;c__Desulfobacteria;o__Desulfobacterales;f__Desulfosarcinaceae;g__;s__	GCA_013003715.1	N/A	high	Y
MO_167.bin.47	313	7507245	108119	30439	39	p__Cyanobacteria (UID2189)	94	1.11	d__Bacteria;p__Cyanobacteria;c__Cyanobacteriia;o__Cyanobacteriales;f__Nostocaceae;g__;s__	N/A	N/A	high	Y
MO_188.bin.44	191	5462929	145897	36381	38	p__Cyanobacteria (UID2192)	94.76	0.22	d__Bacteria;p__Cyanobacteria;c__Cyanobacteriia;o__Cyanobacteriales;f__Microcystaceae;g__Crocosphaera;s__	GCF_000167195.1	GCF_003013815.1, s__Crocosphaera sp003013815, 95.0, 83.43, 0.63; GCF_000017845.1, s__Crocosphaera subtropica, 95.0, 83.4, 0.64; GCF_002172675.1, s__Crocosphaera sp002172675, 95.0, 83.31, 0.63; GCF_000169335.1, s__Crocosphaera chwakensis, 95.0, 83.05, 0.64	high	Y
MO_192.bin.10	330	7757109	133121	32854	40	p__Cyanobacteria (UID2189)	94.81	3.85	d__Bacteria;p__Cyanobacteria;c__Cyanobacteriia;o__Cyanobacteriales;f__Nostocaceae;g__Calothrix_A;s__	GCF_900185595.1	N/A	high	Y
MO_074.bin.10	167	3613093	124510	32626	60	k__Bacteria (UID203)	94.83	2.04	d__Bacteria;p__Proteobacteria;c__Gammaproteobacteria;o__Woeseiales;f__Woeseiaceae;g__UBA1844;s__	GCA_002338615.1	N/A	high	Y
MO_167.bin.27	282	7020599	158770	35571	37	p__Cyanobacteria (UID2192)	94.98	2.18	d__Bacteria;p__Cyanobacteria;c__Cyanobacteriia;o__Cyanobacteriales;f__Xenococcaceae;g__;s__	N/A	N/A	high	Y
MO_035.bin.22	52	4647886	523229	174444	61	o__Rhizobiales (UID3642)	95.72	0.32	d__Bacteria;p__Proteobacteria;c__Alphaproteobacteria;o__Rhizobiales;f__Stappiaceae;g__Breoghania;s__	GCF_003053845.1	GCF_003432385.1, s__Breoghania sp003432385, 95.0, 78.26, 0.31	high	Y
MO_035.bin.30	211	3793216	113690	22980	65	k__Bacteria (UID1453)	95.73	3.21	d__Bacteria;p__Actinobacteriota;c__Acidimicrobiia;o__UBA5794;f__UBA5794;g__;s__	N/A	N/A	high	Y
MO_167.bin.51	455	8455803	99306	27689	39	p__Cyanobacteria (UID2192)	96.07	2.52	d__Bacteria;p__Cyanobacteria;c__Cyanobacteriia;o__Cyanobacteriales;f__Prochloraceae;g__;s__	N/A	N/A	high	Y
MO_188.bin.32	281	6391702	130767	30258	38	p__Cyanobacteria (UID2192)	96.07	1.27	d__Bacteria;p__Cyanobacteria;c__Cyanobacteriia;o__Cyanobacteriales;f__Xenococcaceae;g__;s__	N/A	N/A	high	Y
MO_226.bin.13	574	9636633	91331	21528	40	p__Cyanobacteria (UID2192)	96.07	3.53	d__Bacteria;p__Cyanobacteria;c__Cyanobacteriia;o__Cyanobacteriales;f__Xenococcaceae;g__Pleurocapsa;s__	GCF_000332195.1	GCF_003003995.1, s__Pleurocapsa sp003003995, 95.0, 77.52, 0.31; GCA_012034765.1, s__Pleurocapsa sp012034765, 95.0, 77.52, 0.34; GCF_002368355.1, s__Pleurocapsa sp002368355, 95.0, 77.49, 0.26	high	Y
MO_005.bin.11	81	5067010	281494	101565	48	c__Deltaproteobacteria (UID3216)	96.11	0.81	d__Bacteria;p__Desulfobacterota;c__Desulfobacteria;o__Desulfobacterales;f__;g__;s__	N/A	N/A	high	Y
MO_167.bin.12	321	7661875	138058	30275	40	p__Cyanobacteria (UID2189)	96.15	2.67	d__Bacteria;p__Cyanobacteria;c__Cyanobacteriia;o__Cyanobacteriales;f__Nostocaceae;g__Calothrix_A;s__	GCF_900185595.1	N/A	high	Y
MO_188.bin.40	138	6519683	272364	74951	62	c__Gammaproteobacteria (UID4202)	96.42	5.71	d__Bacteria;p__Proteobacteria;c__Gammaproteobacteria;o__Xanthomonadales;f__SZUA-38;g__;s__	GCA_003233095.1	N/A	high	Y
MO_188.bin.8	354	8263880	173514	31933	38	p__Cyanobacteria (UID2192)	96.72	5.9	d__Bacteria;p__Cyanobacteria;c__Cyanobacteriia;o__Cyanobacteriales;f__Xenococcaceae;g__Xenococcus;s__	GCF_000332055.1	N/A	high	Y
MO_005.bin.9	55	3689809	231411	115007	66	f__Rhodobacteraceae (UID3356)	96.81	0.31	d__Bacteria;p__Proteobacteria;c__Alphaproteobacteria;o__Rhodobacterales;f__Rhodobacteraceae;g__;s__	N/A	N/A	high	Y
MO_140.bin.7	85	4388651	276467	96312	62	c__Gammaproteobacteria (UID4267)	96.93	4.48	d__Bacteria;p__Proteobacteria;c__Gammaproteobacteria;o__GCA-001735895;f__GCA-001735895;g__GCA-001735895;s__	N/A	GCA_009937625.1, s__GCA-001735895 sp009937625, 95.0, 78.78, 0.45; GCA_001735895.1, s__GCA-001735895 sp001735895, 95.0, 77.69, 0.27; GCA_003231795.1, s__GCA-001735895 sp003231795, 95.0, 76.24, 0.13; GCA_003645435.1, s__GCA-001735895 sp003645435, 95.0, 76.18, 0.09	high	Y
MO_192.bin.15	74	2054334	156017	35383	34	k__Bacteria (UID1453)	96.93	0.85	d__Bacteria;p__Cyanobacteria;c__Vampirovibrionia;o__Caenarcaniphilales;f__Caenarcanaceae;g__;s__	GCA_005110395.1	N/A	high	Y
MO_167.bin.37	228	7077029	225742	50342	53	c__Deltaproteobacteria (UID3216)	96.97	7.74	d__Bacteria;p__Myxococcota;c__Polyangia;o__JAAYKL01;f__JAAYKL01;g__;s__	GCA_011389755.1	N/A	high	Y
MO_035.bin.2	135	3638617	171144	44703	63	f__Rhodobacteraceae (UID3356)	97.06	1.12	d__Bacteria;p__Proteobacteria;c__Alphaproteobacteria;o__Rhodobacterales;f__Rhodobacteraceae;g__GH1-50;s__	GCF_009830125.1	N/A	high	Y
MO_074.bin.17	73	5958806	433464	125635	68	c__Alphaproteobacteria (UID3305)	97.48	3.84	d__Bacteria;p__Proteobacteria;c__Alphaproteobacteria;o__Kiloniellales;f__J153;g__;s__	GCA_003693905.1	N/A	high	Y
MO_188.bin.34	235	7477145	159745	44427	37	p__Cyanobacteria (UID2189)	97.48	1.48	d__Bacteria;p__Cyanobacteria;c__Cyanobacteriia;o__Cyanobacteriales;f__Nostocaceae;g__Mastigocoleus;s__	GCF_001456025.1	N/A	high	Y
MO_202.bin.2	188	5507460	129262	45571	36	p__Cyanobacteria (UID2192)	97.53	1.97	d__Bacteria;p__Cyanobacteria;c__Cyanobacteriia;o__Cyanobacteriales;f__Microcystaceae;g__Crocosphaera;s__	GCF_000167195.1	GCF_002172675.1, s__Crocosphaera sp002172675, 95.0, 81.86, 0.56; GCF_000017845.1, s__Crocosphaera subtropica, 95.0, 81.82, 0.58; GCF_003013815.1, s__Crocosphaera sp003013815, 95.0, 81.7, 0.57; GCF_000169335.1, s__Crocosphaera chwakensis, 95.0, 81.5, 0.58	high	Y
MO_035.bin.25	57	3930391	336158	109877	58	f__Rhodobacteraceae (UID3356)	97.68	0.45	d__Bacteria;p__Proteobacteria;c__Alphaproteobacteria;o__Rhodobacterales;f__Rhodobacteraceae;g__Dinoroseobacter;s__	GCF_000018145.1	GCA_013215265.1, s__Dinoroseobacter sp013215265, 95.0, 76.83, 0.07; GCA_006844665.1, s__Dinoroseobacter sp006844665, 95.0, 76.49, 0.11	high	Y
MO_207.bin.15	312	7293591	114286	31811	37	p__Cyanobacteria (UID2192)	97.71	2.62	d__Bacteria;p__Cyanobacteria;c__Cyanobacteriia;o__Cyanobacteriales;f__Xenococcaceae;g__;s__	N/A	N/A	high	Y
MO_188.bin.50	62	5343895	332661	160897	64	f__Rhodobacteraceae (UID3361)	98.03	1.38	d__Bacteria;p__Proteobacteria;c__Alphaproteobacteria;o__Rhodobacterales;f__Rhodobacteraceae;g__Rhodobacter_B;s__	GCF_001078595.1	GCF_013184805.1, s__Rhodobacter_B sp013184805, 95.0, 78.43, 0.32; GCA_002701395.1, s__Rhodobacter_B sp002701395, 95.0, 78.35, 0.33	high	Y
MO_202.bin.23	130	5064004	199103	64044	67	c__Alphaproteobacteria (UID3305)	98.26	4.06	d__Bacteria;p__Proteobacteria;c__Alphaproteobacteria;o__Kiloniellales;f__J153;g__;s__	GCA_003693905.1	N/A	high	Y
MO_005.bin.12	24	3571995	510290	271093	57	c__Alphaproteobacteria (UID3422)	98.38	0.93	d__Bacteria;p__Proteobacteria;c__Alphaproteobacteria;o__Caulobacterales;f__Hyphomonadaceae;g__Henriciella;s__	N/A	GCF_001854405.1, s__Henriciella sp001854405, 95.0, 77.53, 0.23; GCA_013214545.1, s__Henriciella sp013214545, 95.0, 77.22, 0.23; GCF_002088945.1, s__Henriciella pelagia, 95.0, 77.14, 0.12; GCF_003576285.1, s__Henriciella sp003576285, 95.0, 77.06, 0.13; GCF_003576245.1, s__Henriciella algicola, 95.0, 77.04, 0.12; GCA_012960415.1, s__Henriciella sp012960415, 95.0, 76.95, 0.11; GCF_002088975.1, s__He…	high	Y
MO_167.bin.55	19	4179190	1131862	364506	62	c__Alphaproteobacteria (UID3305)	99.13	0.22	d__Bacteria;p__Proteobacteria;c__Alphaproteobacteria;o__UBA8366;f__GCA-2696645;g__Hwanghaeella;s__	GCF_004005845.1	N/A	high	Y
MO_005.bin.18	9	3304791	1301794	476043	62	o__Sphingomonadales (UID3310)	99.2	0.34	d__Bacteria;p__Proteobacteria;c__Alphaproteobacteria;o__Sphingomonadales;f__Sphingomonadaceae;g__Erythrobacter;s__	GCF_001542875.1	GCA_011765465.1, s__Erythrobacter sp011765465, 95.0, 79.37, 0.47; GCF_900105095.1, s__Erythrobacter sp900105095, 95.0, 79.22, 0.49; GCA_000714765.1, s__Erythrobacter sp000714765, 95.0, 79.19, 0.43; GCF_001719165.1, s__Erythrobacter litoralis, 95.0, 79.17, 0.45; GCF_001677335.1, s__Erythrobacter dokdonensis, 95.0, 79.06, 0.42; GCF_001720465.1, s__Erythrobacter sp001720465, 95.0, 79.0, 0.4; GCF_003…	high	Y
MO_133.bin.11	285	4526326	75834	20913	67	c__Alphaproteobacteria (UID3305)	85.07	6.74	NA.	NA.	NA.	high	N
MO_140.bin.27	260	4819476	103274	25804	46	c__Deltaproteobacteria (UID3216)	85.81	2.74	NA.	NA.	NA.	high	N
MO_138.bin.24	246	4477365	91523	25418	48	c__Deltaproteobacteria (UID3216)	86.02	0.16	NA.	NA.	NA.	high	N
MO_010.bin.3	237	4556811	130561	25794	48	c__Deltaproteobacteria (UID3216)	86.13	0	NA.	NA.	NA.	high	N
MO_071.bin.15	319	4122058	75489	15857	67	c__Alphaproteobacteria (UID3305)	86.49	4.57	NA.	NA.	NA.	high	N
MO_138.bin.27	282	4380592	73844	19037	46	c__Deltaproteobacteria (UID3216)	87.12	1.77	NA.	NA.	NA.	high	N
MO_082.bin.9	302	4290318	67557	17558	46	c__Deltaproteobacteria (UID3216)	87.33	3.71	NA.	NA.	NA.	high	N
MO_133.bin.22	293	4367638	64023	18332	46	c__Deltaproteobacteria (UID3216)	87.6	1.45	NA.	NA.	NA.	high	N
MO_035.bin.16	245	4150194	85727	21573	69	k__Bacteria (UID2565)	88.22	3.41	NA.	NA.	NA.	high	N
MO_071.bin.12	212	4771067	119137	36468	48	c__Deltaproteobacteria (UID3216)	89.64	0.81	NA.	NA.	NA.	high	N
MO_007.bin.10	182	4676748	123339	37119	48	c__Deltaproteobacteria (UID3216)	89.68	1.45	NA.	NA.	NA.	high	N
MO_073.bin.7	220	4592415	112577	29056	48	c__Deltaproteobacteria (UID3216)	89.68	1.49	NA.	NA.	NA.	high	N
MO_077.bin.9	235	4879792	85071	31365	46	c__Deltaproteobacteria (UID3216)	90	1.27	NA.	NA.	NA.	high	N
MO_133.bin.17	281	4376467	89056	18556	48	c__Deltaproteobacteria (UID3216)	90.32	2.1	NA.	NA.	NA.	high	N
MO_138.bin.14	135	4305134	207215	52557	62	k__Bacteria (UID203)	90.53	7.52	NA.	NA.	NA.	high	N
MO_199.bin.5	400	7386526	104095	24012	36	p__Cyanobacteria (UID2192)	90.77	3.82	NA.	NA.	NA.	high	N
MO_197.bin.31	219	4672422	106052	30169	48	c__Deltaproteobacteria (UID3216)	90.97	1.13	NA.	NA.	NA.	high	N
MO_034.bin.9	198	4829299	177635	36416	48	c__Deltaproteobacteria (UID3216)	91.61	0.16	NA.	NA.	NA.	high	N
MO_192.bin.17	388	7207915	81360	25598	39	p__Cyanobacteria (UID2189)	91.78	0.89	NA.	NA.	NA.	high	N
MO_077.bin.24	159	4825719	269712	48489	48	c__Deltaproteobacteria (UID3216)	92.26	1.45	NA.	NA.	NA.	high	N
MO_082.bin.16	167	4870744	116723	43403	48	c__Deltaproteobacteria (UID3216)	92.69	0.16	NA.	NA.	NA.	high	N
MO_188.bin.21	296	6652353	100884	30432	37	p__Cyanobacteria (UID2192)	93.89	2.18	NA.	NA.	NA.	high	N
MO_140.bin.14	182	4790617	130014	36212	48	c__Deltaproteobacteria (UID3216)	94.19	0.81	NA.	NA.	NA.	high	N
MO_188.bin.52	308	7579305	111436	31945	39	p__Cyanobacteria (UID2189)	94.67	1.33	NA.	NA.	NA.	high	N
MO_046.bin.6	134	5095454	252417	73520	48	c__Deltaproteobacteria (UID3216)	94.84	0.81	NA.	NA.	NA.	high	N
MO_004.bin.17	77	5122530	448327	125078	48	c__Deltaproteobacteria (UID3216)	95.48	1.13	NA.	NA.	NA.	high	N
MO_188.bin.39	85	3908066	306218	62506	63	c__Alphaproteobacteria (UID3305)	95.72	0.22	NA.	NA.	NA.	high	N
MO_077.bin.7	263	4735490	106599	24301	67	c__Alphaproteobacteria (UID3305)	96.16	6.68	NA.	NA.	NA.	high	N
MO_192.bin.27	345	7694597	130294	30038	37	p__Cyanobacteria (UID2192)	96.62	2.3	NA.	NA.	NA.	high	N
MO_133.bin.20	89	4622668	336160	132551	62	k__Bacteria (UID203)	100	8.25	NA.	NA.	NA.	high	N
MO_180.bin.1	305	2547752	33903	8430	62	k__Bacteria (UID203)	75.86	22.63	d__Bacteria;p__Proteobacteria;c__Gammaproteobacteria;o__Woeseiales;f__Woeseiaceae;g__JAACFB01;s__	GCA_011772865.1	GCA_013138675.1, s__JAACFB01 sp013138675, 95.0, 77.78, 0.22; GCA_009937615.1, s__JAACFB01 sp009937615, 95.0, 77.44, 0.18	low	Y
MO_133.bin.34	432	5041428	59696	13384	66	k__Bacteria (UID203)	77.04	14.66	d__Bacteria;p__Proteobacteria;c__Alphaproteobacteria;o__Kiloniellales;f__CECT-8803;g__;s__	GCF_014191775.1	N/A	low	Y
MO_133.bin.28	354	3628375	54041	10756	59	k__Bacteria (UID203)	78.57	22.97	d__Bacteria;p__Desulfobacterota;c__Desulfobacteria;o__Desulfobacterales;f__UBA5852;g__JABZFP01;s__	GCA_014237395.1	N/A	low	Y
MO_140.bin.35	450	5124356	56509	12590	66	c__Alphaproteobacteria (UID3305)	84.41	17.12	d__Bacteria;p__Proteobacteria;c__Alphaproteobacteria;o__Kiloniellales;f__;g__;s__	N/A	N/A	low	Y
MO_077.bin.16	418	5253094	47665	14108	66	c__Alphaproteobacteria (UID3305)	86.45	18.13	d__Bacteria;p__Proteobacteria;c__Alphaproteobacteria;o__Kiloniellales;f__CECT-8803;g__;s__	GCF_014191775.1	N/A	low	Y
MO_202.bin.26	409	5485813	58900	16658	66	c__Alphaproteobacteria (UID3305)	86.59	22.89	d__Bacteria;p__Proteobacteria;c__Alphaproteobacteria;o__Kiloniellales;f__CECT-8803;g__;s__	GCF_014191775.1	N/A	low	Y
MO_082.bin.33	351	6187030	99159	22309	66	c__Alphaproteobacteria (UID3305)	90.4	20.9	d__Bacteria;p__Proteobacteria;c__Alphaproteobacteria;o__Kiloniellales;f__CECT-8803;g__;s__	GCF_014191775.1	N/A	low	Y
MO_188.bin.31	207	4437475	118317	28609	64	k__Bacteria (UID203)	91.33	17.21	d__Bacteria;p__Proteobacteria;c__Alphaproteobacteria;o__Rhodobacterales;f__Rhodobacteraceae;g__Rhodobacter_B;s__	GCF_001078595.1	GCF_013184805.1, s__Rhodobacter_B sp013184805, 95.0, 78.46, 0.35; GCA_002701395.1, s__Rhodobacter_B sp002701395, 95.0, 78.12, 0.35	low	Y
MO_167.bin.44	441	5598228	69703	15797	56	c__Deltaproteobacteria (UID3216)	93.43	17.9	d__Bacteria;p__Desulfobacterota;c__Desulfobacteria;o__Desulfobacterales;f__Desulfosarcinaceae;g__Desulfosarcina;s__	GCF_009688965.1	GCA_014237405.1, s__Desulfosarcina sp014237405, 95.0, 79.36, 0.33; GCF_009688945.1, s__Desulfosarcina alkanivorans, 95.0, 79.23, 0.41; GCA_002352605.1, s__Desulfosarcina sp002352605, 95.0, 78.81, 0.36; GCF_009689005.1, s__Desulfosarcina ovata, 95.0, 78.04, 0.24; GCA_002747365.1, s__Desulfosarcina sp002747365, 95.0, 77.95, 0.27; GCF_001311845.1, s__Desulfosarcina cetonica, 95.0, 77.95, 0.2; GCA_00…	low	Y
MO_140.bin.32	357	4364607	49399	13553	60	c__Deltaproteobacteria (UID3216)	86.77	10.58	d__Bacteria;p__Desulfobacterota;c__Desulfobacteria;o__Desulfobacterales;f__UBA5852;g__JABZFP01;s__	GCA_014237395.1	N/A	low	Y
MO_140.bin.22	317	4666623	71519	18241	67	c__Alphaproteobacteria (UID3305)	86.88	13.41	d__Bacteria;p__Proteobacteria;c__Alphaproteobacteria;o__Kiloniellales;f__J153;g__;s__	GCA_003693905.1	N/A	low	Y
MO_167.bin.25	101	4426737	344957	91131	60	c__Gammaproteobacteria (UID4267)	88.42	11.71	d__Bacteria;p__Proteobacteria;c__Gammaproteobacteria;o__Woeseiales;f__Woeseiaceae;g__UBA1847;s__	GCA_013042375.1	GCA_004282875.1, s__UBA1847 sp004282875, 95.0, 77.68, 0.34; GCA_009937605.1, s__UBA1847 sp009937605, 95.0, 77.4, 0.3; GCA_013043165.1, s__UBA1847 sp013043165, 95.0, 77.06, 0.24; GCA_013001045.1, s__UBA1847 sp013001045, 95.0, 76.97, 0.2; GCA_002338605.1, s__UBA1847 sp002338605, 95.0, 76.26, 0.11; GCA_009937445.1, s__UBA1847 sp009937445, 95.0, 76.2, 0.1; GCA_002685275.1, s__UBA1847 sp002685275, 95.…	low	Y
MO_004.bin.13	23	245677	24486	11566	54	root (UID1)	0	0	NA.	NA.	NA.	low	N
MO_007.bin.1	30	221311	16680	7525	67	root (UID1)	0	0	NA.	NA.	NA.	low	N
MO_007.bin.11	85	673498	20607	8121	51	root (UID1)	0	0	NA.	NA.	NA.	low	N
MO_007.bin.2	183	1371792	25295	6799	50	root (UID1)	0	0	NA.	NA.	NA.	low	N
MO_007.bin.6	56	449664	16367	8955	50	root (UID1)	0	0	NA.	NA.	NA.	low	N
MO_034.bin.10	52	330058	12200	6267	62	root (UID1)	0	0	NA.	NA.	NA.	low	N
MO_034.bin.2	45	272707	9226	5805	46	root (UID1)	0	0	NA.	NA.	NA.	low	N
MO_035.bin.19	120	916844	14971	7797	52	root (UID1)	0	0	NA.	NA.	NA.	low	N
MO_035.bin.23	43	343968	17693	8316	57	root (UID1)	0	0	NA.	NA.	NA.	low	N
MO_035.bin.27	37	370432	29683	11122	52	root (UID1)	0	0	NA.	NA.	NA.	low	N
MO_035.bin.7	65	429342	12866	6518	70	root (UID1)	0	0	NA.	NA.	NA.	low	N
MO_039.bin.1	418	2899433	64221	6376	36	root (UID1)	0	0	NA.	NA.	NA.	low	N
MO_039.bin.2	602	4936349	35933	8096	36	root (UID1)	0	0	NA.	NA.	NA.	low	N
MO_039.bin.4	144	1032807	17952	6872	40	root (UID1)	0	0	NA.	NA.	NA.	low	N
MO_042.bin.2	863	6082213	21467	6916	38	root (UID1)	0	0	NA.	NA.	NA.	low	N
MO_042.bin.3	250	1780195	20051	7058	38	root (UID1)	0	0	NA.	NA.	NA.	low	N
MO_071.bin.26	53	362594	16550	6800	61	root (UID1)	0	0	NA.	NA.	NA.	low	N
MO_071.bin.3	69	478537	12293	6895	62	root (UID1)	0	0	NA.	NA.	NA.	low	N
MO_073.bin.14	59	390787	17983	6282	63	root (UID1)	0	0	NA.	NA.	NA.	low	N
MO_074.bin.22	50	541629	31540	12227	52	root (UID1)	0	0	NA.	NA.	NA.	low	N
MO_082.bin.15	13	386704	99551	95085	54	root (UID1)	0	0	NA.	NA.	NA.	low	N
MO_082.bin.3	33	329277	33886	11539	52	root (UID1)	0	0	NA.	NA.	NA.	low	N
MO_082.bin.34	72	447228	14259	6071	48	root (UID1)	0	0	NA.	NA.	NA.	low	N
MO_082.bin.39	53	335660	11979	6094	59	root (UID1)	0	0	NA.	NA.	NA.	low	N
MO_082.bin.4	45	285317	11464	6165	62	root (UID1)	0	0	NA.	NA.	NA.	low	N
MO_082.bin.8	9	420336	105262	68409	49	root (UID1)	0	0	NA.	NA.	NA.	low	N
MO_098.bin.14	1	411025	411025	411025	44	root (UID1)	0	0	NA.	NA.	NA.	low	N
MO_098.bin.15	47	326815	12787	6870	61	root (UID1)	0	0	NA.	NA.	NA.	low	N
MO_102.bin.2	33	250900	32593	7294	60	root (UID1)	0	0	NA.	NA.	NA.	low	N
MO_102.bin.3	41	258105	9983	6272	61	root (UID1)	0	0	NA.	NA.	NA.	low	N
MO_103.bin.20	2	402618	370268	370268	39	root (UID1)	0	0	NA.	NA.	NA.	low	N
MO_103.bin.3	68	512004	47358	6464	66	root (UID1)	0	0	NA.	NA.	NA.	low	N
MO_103.bin.6	81	640058	53087	7343	36	root (UID1)	0	0	NA.	NA.	NA.	low	N
MO_106.bin.2	33	311352	26505	9469	37	root (UID1)	0	0	NA.	NA.	NA.	low	N
MO_133.bin.12	59	380994	15038	5985	72	root (UID1)	0	0	NA.	NA.	NA.	low	N
MO_133.bin.35	46	324364	12992	7026	58	root (UID1)	0	0	NA.	NA.	NA.	low	N
MO_133.bin.9	84	576954	16456	6739	62	root (UID1)	0	0	NA.	NA.	NA.	low	N
MO_135.bin.10	473	3565581	41419	7203	48	root (UID1)	0	0	NA.	NA.	NA.	low	N
MO_135.bin.13	27	331802	50005	12835	52	root (UID1)	0	0	NA.	NA.	NA.	low	N
MO_138.bin.1	34	211375	11609	5856	65	root (UID1)	0	0	NA.	NA.	NA.	low	N
MO_138.bin.21	22	337013	41985	16627	50	root (UID1)	0	0	NA.	NA.	NA.	low	N
MO_138.bin.22	36	214052	9638	5652	71	root (UID1)	0	0	NA.	NA.	NA.	low	N
MO_140.bin.11	21	258930	23473	15303	54	root (UID1)	0	0	NA.	NA.	NA.	low	N
MO_140.bin.19	26	241397	33745	8915	60	root (UID1)	0	0	NA.	NA.	NA.	low	N
MO_140.bin.28	24	380273	36210	18591	49	root (UID1)	0	0	NA.	NA.	NA.	low	N
MO_140.bin.3	40	239660	9979	5853	70	root (UID1)	0	0	NA.	NA.	NA.	low	N
MO_140.bin.6	45	303646	18792	6442	62	root (UID1)	0	0	NA.	NA.	NA.	low	N
MO_167.bin.1	20	382553	96017	21784	55	root (UID1)	0	0	NA.	NA.	NA.	low	N
MO_167.bin.10	18	500723	90129	34299	50	root (UID1)	0	0	NA.	NA.	NA.	low	N
MO_167.bin.11	44	268958	12235	5719	69	root (UID1)	0	0	NA.	NA.	NA.	low	N
MO_167.bin.21	99	725481	16220	7323	60	root (UID1)	0	0	NA.	NA.	NA.	low	N
MO_167.bin.36	88	554612	11998	6079	58	root (UID1)	0	0	NA.	NA.	NA.	low	N
MO_167.bin.38	16	271640	72994	18651	39	root (UID1)	0	0	NA.	NA.	NA.	low	N
MO_167.bin.43	58	676364	70288	13002	37	root (UID1)	0	0	NA.	NA.	NA.	low	N
MO_170.bin.3	28	279888	26292	8956	55	root (UID1)	0	0	NA.	NA.	NA.	low	N
MO_180.bin.7	36	226469	9329	6196	36	root (UID1)	0	0	NA.	NA.	NA.	low	N
MO_180.bin.9	45	314346	14975	6717	51	root (UID1)	0	0	NA.	NA.	NA.	low	N
MO_184.bin.1	30	208688	17765	6015	46	root (UID1)	0	0	NA.	NA.	NA.	low	N
MO_184.bin.10	165	1361004	19992	8392	53	root (UID1)	0	0	NA.	NA.	NA.	low	N
MO_184.bin.11	189	1711923	29226	9344	50	root (UID1)	0	0	NA.	NA.	NA.	low	N
MO_184.bin.13	38	268563	11592	7281	48	root (UID1)	0	0	NA.	NA.	NA.	low	N
MO_184.bin.15	37	348421	29768	10120	52	root (UID1)	0	0	NA.	NA.	NA.	low	N
MO_184.bin.2	30	291001	24344	10473	48	root (UID1)	0	0	NA.	NA.	NA.	low	N
MO_184.bin.3	27	250146	18066	9446	50	root (UID1)	0	0	NA.	NA.	NA.	low	N
MO_184.bin.4	35	230171	10152	6693	55	root (UID1)	0	0	NA.	NA.	NA.	low	N
MO_184.bin.5	173	1374630	29433	7817	42	root (UID1)	0	0	NA.	NA.	NA.	low	N
MO_184.bin.6	73	612810	18434	8598	51	root (UID1)	0	0	NA.	NA.	NA.	low	N
MO_184.bin.7	26	256138	27982	9769	47	root (UID1)	0	0	NA.	NA.	NA.	low	N
MO_184.bin.8	1	227583	227583	227583	58	root (UID1)	0	0	NA.	NA.	NA.	low	N
MO_188.bin.13	82	762847	23070	9476	37	root (UID1)	0	0	NA.	NA.	NA.	low	N
MO_188.bin.36	22	215849	17363	10144	38	root (UID1)	0	0	NA.	NA.	NA.	low	N
MO_188.bin.42	52	328205	9797	6118	65	root (UID1)	0	0	NA.	NA.	NA.	low	N
MO_188.bin.45	59	591074	28755	11399	40	root (UID1)	0	0	NA.	NA.	NA.	low	N
MO_188.bin.47	71	526972	22510	7026	34	root (UID1)	0	0	NA.	NA.	NA.	low	N
MO_188.bin.6	50	520983	39583	12126	38	root (UID1)	0	0	NA.	NA.	NA.	low	N
MO_192.bin.22	52	520741	20894	9863	41	root (UID1)	0	0	NA.	NA.	NA.	low	N
MO_192.bin.29	82	665812	32063	8243	42	root (UID1)	0	0	NA.	NA.	NA.	low	N
MO_192.bin.4	21	215897	22797	11152	41	root (UID1)	0	0	NA.	NA.	NA.	low	N
MO_192.bin.7	90	648196	21283	6790	40	root (UID1)	0	0	NA.	NA.	NA.	low	N
MO_197.bin.16	15	383320	59486	44436	49	root (UID1)	0	0	NA.	NA.	NA.	low	N
MO_197.bin.18	22	267816	55337	12930	48	root (UID1)	0	0	NA.	NA.	NA.	low	N
MO_197.bin.25	25	259736	29565	10633	54	root (UID1)	0	0	NA.	NA.	NA.	low	N
MO_199.bin.14	69	595312	38789	8742	37	root (UID1)	0	0	NA.	NA.	NA.	low	N
MO_202.bin.11	54	487813	28377	10630	44	root (UID1)	0	0	NA.	NA.	NA.	low	N
MO_202.bin.3	214	1468720	16849	6538	71	root (UID1)	0	0	NA.	NA.	NA.	low	N
MO_207.bin.12	81	525647	10800	6487	61	root (UID1)	0	0	NA.	NA.	NA.	low	N
MO_226.bin.18	46	284593	9251	6071	69	root (UID1)	0	0	NA.	NA.	NA.	low	N
MO_231.bin.7	38	250147	10989	6557	57	root (UID1)	0	0	NA.	NA.	NA.	low	N
MO_234.bin.2	54	510946	23804	11333	40	root (UID1)	0	0	NA.	NA.	NA.	low	N
MO_234.bin.3	43	346906	13655	8148	38	root (UID1)	0	0	NA.	NA.	NA.	low	N
MO_234.bin.9	32	300870	47510	9229	40	root (UID1)	0	0	NA.	NA.	NA.	low	N
MO_236.bin.16	36	320205	22851	8797	39	root (UID1)	0	0	NA.	NA.	NA.	low	N
MO_236.bin.2	39	234516	9645	5848	62	root (UID1)	0	0	NA.	NA.	NA.	low	N
MO_184.bin.9	1554	9769759	35136	6069	45	k__Archaea (UID2)	0.14	0	NA.	NA.	NA.	low	N
MO_226.bin.10	31	205074	10366	6507	69	k__Bacteria (UID203)	0.16	0	NA.	NA.	NA.	low	N
MO_034.bin.3	10	209623	46817	32332	30	k__Archaea (UID2)	0.58	0	NA.	NA.	NA.	low	N
MO_039.bin.3	10	208489	51389	28674	30	k__Archaea (UID2)	0.58	0	NA.	NA.	NA.	low	N
MO_073.bin.8	12	207933	33160	25577	30	k__Archaea (UID2)	0.58	0	NA.	NA.	NA.	low	N
MO_197.bin.17	5	278261	149981	149981	34	k__Bacteria (UID203)	0.78	0.31	NA.	NA.	NA.	low	N
MO_202.bin.27	10	298767	109029	50223	34	k__Bacteria (UID203)	0.78	0.31	NA.	NA.	NA.	low	N
MO_207.bin.3	9	299873	119907	42099	34	k__Bacteria (UID203)	0.78	0.31	NA.	NA.	NA.	low	N
MO_188.bin.23	36	418821	24426	14079	56	k__Archaea (UID2)	0.93	0	NA.	NA.	NA.	low	N
MO_197.bin.7	18	223529	28399	12672	37	k__Bacteria (UID203)	0.94	0.63	NA.	NA.	NA.	low	N
MO_207.bin.8	14	226664	36334	24343	37	k__Bacteria (UID203)	0.94	0.47	NA.	NA.	NA.	low	N
MO_071.bin.29	79	525674	12678	6743	64	k__Bacteria (UID203)	1.72	0	NA.	NA.	NA.	low	N
MO_098.bin.5	44	303614	15676	6631	63	k__Bacteria (UID203)	1.72	0	NA.	NA.	NA.	low	N
MO_188.bin.41	40	328194	31419	7635	37	k__Bacteria (UID203)	1.72	0	NA.	NA.	NA.	low	N
MO_226.bin.16	61	546951	34625	9281	41	k__Bacteria (UID203)	1.72	0	NA.	NA.	NA.	low	N
MO_236.bin.6	42	287629	13412	6855	47	k__Bacteria (UID203)	1.72	0	NA.	NA.	NA.	low	N
MO_192.bin.11	116	1175897	28058	11091	41	k__Bacteria (UID203)	1.79	0	NA.	NA.	NA.	low	N
MO_202.bin.15	16	224979	32549	17830	40	root (UID1)	1.85	1.85	NA.	NA.	NA.	low	N
MO_167.bin.57	103	1116459	33268	12058	37	p__Cyanobacteria (UID2192)	1.88	0	NA.	NA.	NA.	low	N
MO_188.bin.14	64	590366	21724	9224	38	k__Bacteria (UID203)	1.88	0	NA.	NA.	NA.	low	N
MO_042.bin.1	1846	11791457	17624	6164	38	k__Bacteria (UID203)	1.91	0	NA.	NA.	NA.	low	N
MO_035.bin.24	27	246147	17695	9386	19	k__Archaea (UID2)	2.04	0	NA.	NA.	NA.	low	N
MO_077.bin.28	69	468264	19391	6699	62	root (UID1)	2.08	0	NA.	NA.	NA.	low	N
MO_140.bin.2	10	320885	104596	42974	32	k__Archaea (UID2)	2.26	0	NA.	NA.	NA.	low	N
MO_192.bin.5	40	246213	9352	6035	68	k__Bacteria (UID203)	2.3	0	NA.	NA.	NA.	low	N
MO_180.bin.11	19	249005	34499	17929	40	root (UID1)	2.31	1.85	NA.	NA.	NA.	low	N
MO_073.bin.5	34	212826	12727	6082	58	k__Bacteria (UID203)	2.51	0	NA.	NA.	NA.	low	N
MO_188.bin.4	56	360091	35374	5907	66	k__Bacteria (UID203)	2.51	0	NA.	NA.	NA.	low	N
MO_199.bin.4	39	306832	15526	7653	36	k__Bacteria (UID203)	2.59	0	NA.	NA.	NA.	low	N
MO_071.bin.5	32	214233	12550	6718	59	k__Bacteria (UID203)	2.92	0	NA.	NA.	NA.	low	N
MO_103.bin.14	63	549546	41321	8783	40	k__Bacteria (UID203)	3.32	0	NA.	NA.	NA.	low	N
MO_071.bin.27	49	313480	11036	6054	66	k__Bacteria (UID203)	3.45	0	NA.	NA.	NA.	low	N
MO_103.bin.11	66	542654	41024	7834	41	k__Bacteria (UID203)	3.45	0	NA.	NA.	NA.	low	N
MO_207.bin.17	99	860223	27763	9070	40	k__Bacteria (UID203)	3.45	0	NA.	NA.	NA.	low	N
MO_236.bin.10	41	300441	18348	7011	39	k__Bacteria (UID203)	3.45	0	NA.	NA.	NA.	low	N
MO_167.bin.58	56	353550	9768	6172	59	k__Bacteria (UID203)	3.51	0	NA.	NA.	NA.	low	N
MO_197.bin.27	51	337217	15233	6512	56	k__Bacteria (UID203)	3.61	0	NA.	NA.	NA.	low	N
MO_236.bin.9	73	541465	26570	7152	46	p__Cyanobacteria (UID2192)	3.8	0	NA.	NA.	NA.	low	N
MO_188.bin.25	55	384653	30218	6472	61	k__Bacteria (UID203)	3.84	0	NA.	NA.	NA.	low	N
MO_202.bin.12	31	335787	26352	10893	64	k__Bacteria (UID203)	4.15	0	NA.	NA.	NA.	low	N
MO_004.bin.8	94	666692	14598	7042	65	root (UID1)	4.17	0	NA.	NA.	NA.	low	N
MO_005.bin.19	91	695358	55892	7643	63	root (UID1)	4.17	0	NA.	NA.	NA.	low	N
MO_007.bin.12	34	239589	11800	6971	67	root (UID1)	4.17	0	NA.	NA.	NA.	low	N
MO_034.bin.7	40	247326	17216	5924	60	root (UID1)	4.17	0	NA.	NA.	NA.	low	N
MO_071.bin.21	122	905848	19000	7336	65	root (UID1)	4.17	0	NA.	NA.	NA.	low	N
MO_074.bin.12	143	955691	16963	6335	66	root (UID1)	4.17	0	NA.	NA.	NA.	low	N
MO_077.bin.4	87	578810	12896	6470	60	root (UID1)	4.17	0	NA.	NA.	NA.	low	N
MO_103.bin.5	50	312790	9389	6020	49	root (UID1)	4.17	0	NA.	NA.	NA.	low	N
MO_133.bin.16	86	670270	18548	7803	62	root (UID1)	4.17	0	NA.	NA.	NA.	low	N
MO_133.bin.5	37	250219	14810	6525	65	root (UID1)	4.17	0	NA.	NA.	NA.	low	N
MO_138.bin.4	54	370885	14195	6466	60	root (UID1)	4.17	0	NA.	NA.	NA.	low	N
MO_167.bin.32	40	252274	10318	6118	62	root (UID1)	4.17	0	NA.	NA.	NA.	low	N
MO_197.bin.14	72	467057	13197	6216	71	root (UID1)	4.17	0	NA.	NA.	NA.	low	N
MO_199.bin.12	82	712355	21256	8757	37	root (UID1)	4.17	0	NA.	NA.	NA.	low	N
MO_207.bin.13	17	703357	135814	46804	62	root (UID1)	4.17	0	NA.	NA.	NA.	low	N
MO_234.bin.11	70	488897	15998	7014	51	k__Bacteria (UID203)	4.23	0	NA.	NA.	NA.	low	N
MO_004.bin.4	85	556447	10727	6295	49	c__Deltaproteobacteria (UID3216)	4.54	0	NA.	NA.	NA.	low	N
MO_199.bin.7	115	935553	43766	7622	37	root (UID1)	4.63	0	NA.	NA.	NA.	low	N
MO_180.bin.2	73	529300	16649	7009	36	k__Bacteria (UID203)	4.66	0	NA.	NA.	NA.	low	N
MO_098.bin.1	33	200973	9118	5809	72	c__Deltaproteobacteria (UID3216)	4.79	0	NA.	NA.	NA.	low	N
MO_034.bin.8	35	241220	17115	6846	59	k__Bacteria (UID203)	5.17	0	NA.	NA.	NA.	low	N
MO_077.bin.19	189	1282888	20122	6563	71	k__Bacteria (UID203)	5.17	0	NA.	NA.	NA.	low	N
MO_077.bin.21	39	241737	9184	6213	65	k__Bacteria (UID203)	5.17	0	NA.	NA.	NA.	low	N
MO_103.bin.2	70	486763	13795	6747	62	k__Bacteria (UID203)	5.17	0	NA.	NA.	NA.	low	N
MO_103.bin.22	79	558546	16024	6622	39	k__Bacteria (UID203)	5.17	0	NA.	NA.	NA.	low	N
MO_197.bin.2	38	237895	10587	5982	54	k__Bacteria (UID203)	5.17	0	NA.	NA.	NA.	low	N
MO_207.bin.4	117	830271	20835	6762	61	k__Bacteria (UID203)	5.17	0	NA.	NA.	NA.	low	N
MO_226.bin.14	42	276503	12764	6220	59	k__Bacteria (UID203)	5.17	0	NA.	NA.	NA.	low	N
MO_039.bin.6	993	6732968	24036	6607	48	k__Archaea (UID2)	5.21	0	NA.	NA.	NA.	low	N
MO_046.bin.11	53	348215	12513	6179	47	p__Cyanobacteria (UID2192)	5.34	0	NA.	NA.	NA.	low	N
MO_138.bin.7	175	1224601	16552	6880	71	k__Bacteria (UID203)	5.42	0	NA.	NA.	NA.	low	N
MO_135.bin.3	48	306662	13192	6275	36	s__algicola (UID2846)	5.64	0	NA.	NA.	NA.	low	N
MO_226.bin.12	35	210515	9279	5583	67	c__Alphaproteobacteria (UID3305)	5.92	0	NA.	NA.	NA.	low	N
MO_004.bin.10	47	295376	8399	6194	67	c__Alphaproteobacteria (UID3305)	5.98	0	NA.	NA.	NA.	low	N
MO_138.bin.26	41	243710	7946	5734	67	k__Bacteria (UID203)	6.03	0	NA.	NA.	NA.	low	N
MO_226.bin.17	72	463577	12844	6178	65	k__Bacteria (UID203)	6.03	0	NA.	NA.	NA.	low	N
MO_077.bin.5	41	284512	16818	6252	52	c__Gammaproteobacteria (UID4274)	6.06	0	NA.	NA.	NA.	low	N
MO_005.bin.1	46	298685	25517	6093	39	k__Bacteria (UID203)	6.13	0	NA.	NA.	NA.	low	N
MO_202.bin.21	76	494914	11900	6302	61	k__Bacteria (UID203)	6.25	0	NA.	NA.	NA.	low	N
MO_138.bin.18	49	332810	12578	6811	59	k__Bacteria (UID203)	6.27	0	NA.	NA.	NA.	low	N
MO_102.bin.15	36	222301	11818	6020	44	s__algicola (UID2846)	6.44	0	NA.	NA.	NA.	low	N
MO_234.bin.14	77	522570	13744	6455	46	p__Cyanobacteria (UID2192)	6.86	0	NA.	NA.	NA.	low	N
MO_073.bin.15	121	825131	13525	6527	62	k__Bacteria (UID203)	6.9	0	NA.	NA.	NA.	low	N
MO_082.bin.7	76	549243	15819	7011	47	k__Bacteria (UID203)	6.9	0	NA.	NA.	NA.	low	N
MO_102.bin.5	87	673856	18178	7560	61	k__Bacteria (UID203)	6.9	0	NA.	NA.	NA.	low	N
MO_188.bin.54	223	2467490	42476	11330	41	k__Bacteria (UID203)	6.9	0	NA.	NA.	NA.	low	N
MO_207.bin.16	31	231967	19608	6828	62	k__Bacteria (UID203)	6.9	0	NA.	NA.	NA.	low	N
MO_138.bin.28	106	737372	13683	6742	61	k__Bacteria (UID203)	7.02	0	NA.	NA.	NA.	low	N
MO_192.bin.25	58	392570	16583	6791	53	k__Bacteria (UID203)	7.02	0	NA.	NA.	NA.	low	N
MO_071.bin.11	40	267241	10278	6307	62	k__Bacteria (UID203)	7.14	0	NA.	NA.	NA.	low	N
MO_199.bin.1	54	329580	9861	5958	49	k__Bacteria (UID203)	7.14	0	NA.	NA.	NA.	low	N
MO_192.bin.1	66	416428	11885	6166	51	c__Deltaproteobacteria (UID3216)	7.19	0.65	NA.	NA.	NA.	low	N
MO_135.bin.12	50	333903	18938	6441	37	k__Bacteria (UID203)	7.21	0	NA.	NA.	NA.	low	N
MO_133.bin.14	115	828384	39744	7016	66	k__Bacteria (UID203)	7.76	0	NA.	NA.	NA.	low	N
MO_140.bin.4	115	845649	26825	7015	60	k__Bacteria (UID203)	7.76	0	NA.	NA.	NA.	low	N
MO_082.bin.2	37	245462	12106	6644	53	k__Bacteria (UID203)	8.15	0	NA.	NA.	NA.	low	N
MO_071.bin.19	51	321742	10939	6219	59	root (UID1)	8.33	0	NA.	NA.	NA.	low	N
MO_074.bin.7	83	592437	17767	6970	61	root (UID1)	8.33	0	NA.	NA.	NA.	low	N
MO_077.bin.2	50	307608	9522	6093	62	root (UID1)	8.33	0	NA.	NA.	NA.	low	N
MO_098.bin.10	76	492637	13519	6247	67	root (UID1)	8.33	0	NA.	NA.	NA.	low	N
MO_098.bin.7	171	1609451	28477	9889	61	root (UID1)	8.33	0	NA.	NA.	NA.	low	N
MO_133.bin.24	42	283397	15975	6767	58	root (UID1)	8.33	0	NA.	NA.	NA.	low	N
MO_188.bin.10	94	850122	35231	8939	41	root (UID1)	8.33	0	NA.	NA.	NA.	low	N
MO_188.bin.33	189	1423140	67363	7006	39	root (UID1)	8.33	0	NA.	NA.	NA.	low	N
MO_202.bin.14	42	286707	24772	6040	54	root (UID1)	8.33	0	NA.	NA.	NA.	low	N
MO_226.bin.3	49	333432	21442	6338	59	root (UID1)	8.33	0	NA.	NA.	NA.	low	N
MO_226.bin.5	46	293555	19472	5903	61	root (UID1)	8.33	0	NA.	NA.	NA.	low	N
MO_226.bin.4	63	405870	12028	6415	53	f__Rhodobacteraceae (UID3361)	8.48	0	NA.	NA.	NA.	low	N
MO_098.bin.20	92	587823	11541	6051	61	k__Bacteria (UID203)	8.62	0	NA.	NA.	NA.	low	N
MO_098.bin.22	41	241941	9816	5761	44	k__Bacteria (UID203)	8.62	0	NA.	NA.	NA.	low	N
MO_138.bin.25	61	410745	20718	6356	62	k__Bacteria (UID203)	8.62	0	NA.	NA.	NA.	low	N
MO_167.bin.48	50	319370	12445	6132	71	k__Bacteria (UID203)	8.62	0	NA.	NA.	NA.	low	N
MO_197.bin.22	105	705627	17205	6461	61	k__Bacteria (UID203)	8.62	0	NA.	NA.	NA.	low	N
MO_202.bin.20	60	409317	20545	6456	62	k__Bacteria (UID203)	8.62	0	NA.	NA.	NA.	low	N
MO_202.bin.13	68	445301	18728	6232	59	c__Deltaproteobacteria (UID3216)	8.63	0	NA.	NA.	NA.	low	N
MO_071.bin.25	31	204702	13595	6238	58	k__Bacteria (UID203)	8.93	0	NA.	NA.	NA.	low	N
MO_035.bin.20	136	942353	17923	6621	66	k__Bacteria (UID203)	9.48	0	NA.	NA.	NA.	low	N
MO_074.bin.16	123	871461	49680	6235	66	c__Deltaproteobacteria (UID3216)	9.64	1.29	NA.	NA.	NA.	low	N
MO_207.bin.2	63	421093	12698	6335	59	c__Deltaproteobacteria (UID3216)	9.85	0	NA.	NA.	NA.	low	N
MO_231.bin.2	42	291244	14757	6799	60	k__Bacteria (UID203)	9.9	0	NA.	NA.	NA.	low	N
MO_180.bin.4	45	277812	9059	6210	55	c__Gammaproteobacteria (UID4267)	10	0	NA.	NA.	NA.	low	N
MO_234.bin.13	46	325834	12084	7319	36	k__Bacteria (UID203)	10.08	0	NA.	NA.	NA.	low	N
MO_202.bin.22	108	686493	11563	6200	50	c__Deltaproteobacteria (UID3216)	10.15	0	NA.	NA.	NA.	low	N
MO_231.bin.6	67	416846	10876	5913	48	c__Deltaproteobacteria (UID3216)	10.23	0	NA.	NA.	NA.	low	N
MO_082.bin.31	48	304256	13229	5950	59	c__Gammaproteobacteria (UID4267)	10.26	0	NA.	NA.	NA.	low	N
MO_004.bin.15	78	501167	12050	6178	62	k__Bacteria (UID203)	10.34	0	NA.	NA.	NA.	low	N
MO_035.bin.1	93	617401	12207	6560	63	k__Bacteria (UID203)	10.34	0	NA.	NA.	NA.	low	N
MO_035.bin.28	59	397491	12177	6572	60	k__Bacteria (UID203)	10.34	0	NA.	NA.	NA.	low	N
MO_082.bin.6	60	423574	16918	7040	54	k__Bacteria (UID203)	10.34	0	NA.	NA.	NA.	low	N
MO_188.bin.17	49	413084	16033	8712	38	k__Bacteria (UID203)	10.34	0	NA.	NA.	NA.	low	N
MO_098.bin.4	57	377982	11920	6550	41	s__algicola (UID2846)	10.44	0	NA.	NA.	NA.	low	N
MO_077.bin.11	75	491436	9880	6573	59	c__Gammaproteobacteria (UID4274)	10.49	0	NA.	NA.	NA.	low	N
MO_167.bin.49	65	451562	12012	6925	46	k__Bacteria (UID203)	10.53	0	NA.	NA.	NA.	low	N
MO_082.bin.1	64	418994	11596	6423	59	c__Deltaproteobacteria (UID3216)	10.66	0	NA.	NA.	NA.	low	N
MO_004.bin.16	81	529559	11619	6181	54	c__Deltaproteobacteria (UID3216)	10.86	0	NA.	NA.	NA.	low	N
MO_005.bin.2	48	289651	8604	5797	59	k__Bacteria (UID203)	10.91	0	NA.	NA.	NA.	low	N
MO_071.bin.24	41	273590	10936	6295	59	k__Bacteria (UID203)	11.04	0	NA.	NA.	NA.	low	N
MO_106.bin.1	15085	107277540	29683	6954	38	k__Archaea (UID2)	11.24	0.49	NA.	NA.	NA.	low	N
MO_103.bin.9	39	262754	13259	6163	39	k__Bacteria (UID203)	11.29	0	NA.	NA.	NA.	low	N
MO_180.bin.6	62	375140	8884	5833	50	c__Deltaproteobacteria (UID3216)	11.41	0	NA.	NA.	NA.	low	N
MO_202.bin.4	96	657205	13108	6800	59	k__Bacteria (UID203)	11.55	0	NA.	NA.	NA.	low	N
MO_103.bin.4	228	1520877	14626	6559	71	c__Deltaproteobacteria (UID3216)	11.66	0.67	NA.	NA.	NA.	low	N
MO_103.bin.25	83	569484	26629	6700	65	k__Bacteria (UID1453)	11.67	0	NA.	NA.	NA.	low	N
MO_082.bin.38	140	1138795	38674	7851	61	c__Gammaproteobacteria (UID4267)	11.85	0	NA.	NA.	NA.	low	N
MO_035.bin.21	45	305062	16202	6526	54	k__Bacteria (UID203)	11.9	0	NA.	NA.	NA.	low	N
MO_197.bin.5	70	439261	11491	5976	63	c__Gammaproteobacteria (UID4267)	11.92	0.12	NA.	NA.	NA.	low	N
MO_046.bin.4	77	525035	15170	6525	60	k__Bacteria (UID203)	12.07	0	NA.	NA.	NA.	low	N
MO_073.bin.12	39	242493	11876	6084	65	k__Bacteria (UID203)	12.07	0	NA.	NA.	NA.	low	N
MO_077.bin.17	114	788191	14826	7074	61	k__Bacteria (UID203)	12.07	0	NA.	NA.	NA.	low	N
MO_138.bin.6	40	245430	14556	5835	63	k__Bacteria (UID203)	12.07	0	NA.	NA.	NA.	low	N
MO_226.bin.9	87	593806	12180	6569	39	k__Bacteria (UID203)	12.23	0	NA.	NA.	NA.	low	N
MO_039.bin.7	1736	13139383	33844	7500	53	k__Archaea (UID2)	12.3	0.47	NA.	NA.	NA.	low	N
MO_207.bin.5	92	668507	17021	6989	54	k__Bacteria (UID203)	12.3	0	NA.	NA.	NA.	low	N
MO_098.bin.12	74	497946	12286	6799	61	c__Gammaproteobacteria (UID4267)	12.41	0.09	NA.	NA.	NA.	low	N
MO_005.bin.20	93	658044	14171	7021	49	k__Bacteria (UID203)	12.46	0	NA.	NA.	NA.	low	N
MO_071.bin.31	53	368494	15305	6753	62	root (UID1)	12.5	0	NA.	NA.	NA.	low	N
MO_188.bin.55	46	287887	9981	5988	53	root (UID1)	12.5	0	NA.	NA.	NA.	low	N
MO_197.bin.34	339	2296800	15837	6571	72	root (UID1)	12.5	4.17	NA.	NA.	NA.	low	N
MO_199.bin.13	63	411803	10788	6445	59	root (UID1)	12.5	0	NA.	NA.	NA.	low	N
MO_073.bin.6	93	593863	11880	6034	37	p__Cyanobacteria (UID2192)	12.52	0.22	NA.	NA.	NA.	low	N
MO_207.bin.20	136	979285	21789	6830	69	k__Bacteria (UID203)	12.52	0	NA.	NA.	NA.	low	N
MO_074.bin.19	121	896389	19755	7361	49	c__Deltaproteobacteria (UID3216)	12.62	0	NA.	NA.	NA.	low	N
MO_082.bin.13	137	981352	17846	6935	58	k__Bacteria (UID203)	12.72	0	NA.	NA.	NA.	low	N
MO_004.bin.6	76	513594	11333	6644	62	c__Gammaproteobacteria (UID4267)	12.73	0.35	NA.	NA.	NA.	low	N
MO_192.bin.20	202	1502342	25918	7215	61	k__Bacteria (UID203)	12.85	0	NA.	NA.	NA.	low	N
MO_082.bin.37	54	349832	11124	6081	66	k__Bacteria (UID203)	12.93	0	NA.	NA.	NA.	low	N
MO_167.bin.13	232	1851084	23830	8104	36	k__Bacteria (UID203)	12.93	0	NA.	NA.	NA.	low	N
MO_140.bin.9	172	1135604	14416	6244	71	k__Bacteria (UID203)	13.1	0	NA.	NA.	NA.	low	N
MO_188.bin.7	82	524531	11348	6193	68	k__Bacteria (UID203)	13.1	1.72	NA.	NA.	NA.	low	N
MO_202.bin.1	81	512986	9922	6481	62	c__Gammaproteobacteria (UID4267)	13.18	0.47	NA.	NA.	NA.	low	N
MO_236.bin.15	68	449275	11372	6577	63	c__Gammaproteobacteria (UID4267)	13.21	0	NA.	NA.	NA.	low	N
MO_236.bin.14	105	732769	14654	6836	49	c__Deltaproteobacteria (UID3216)	13.27	0.65	NA.	NA.	NA.	low	N
MO_180.bin.8	100	650270	12148	6281	60	c__Gammaproteobacteria (UID4274)	13.7	0	NA.	NA.	NA.	low	N
MO_197.bin.4	180	1244655	17574	6626	50	c__Deltaproteobacteria (UID3216)	13.75	0	NA.	NA.	NA.	low	N
MO_234.bin.10	3056	23477226	41056	7632	48	k__Archaea (UID2)	13.77	0.93	NA.	NA.	NA.	low	N
MO_005.bin.3	93	715421	17697	7544	65	k__Bacteria (UID203)	13.79	0	NA.	NA.	NA.	low	N
MO_071.bin.4	144	972165	18159	6531	62	k__Bacteria (UID203)	13.79	1.72	NA.	NA.	NA.	low	N
MO_074.bin.21	96	711901	15582	7351	61	k__Bacteria (UID203)	13.79	0	NA.	NA.	NA.	low	N
MO_082.bin.12	131	955683	17170	6936	65	k__Bacteria (UID203)	13.79	0	NA.	NA.	NA.	low	N
MO_197.bin.26	106	772900	29567	6856	36	k__Bacteria (UID203)	13.79	0	NA.	NA.	NA.	low	N
MO_202.bin.18	116	867923	17146	7584	61	k__Bacteria (UID203)	13.79	0	NA.	NA.	NA.	low	N
MO_236.bin.3	81	578487	22201	6954	65	k__Bacteria (UID1453)	13.85	0	NA.	NA.	NA.	low	N
MO_231.bin.5	173	1208893	14347	6736	50	k__Bacteria (UID203)	13.93	0	NA.	NA.	NA.	low	N
MO_188.bin.11	120	807319	12417	6832	67	k__Bacteria (UID203)	13.95	0	NA.	NA.	NA.	low	N
MO_007.bin.13	181	1288035	16149	6960	50	k__Bacteria (UID203)	14.04	0	NA.	NA.	NA.	low	N
MO_010.bin.7	87	579094	11143	6545	50	k__Bacteria (UID203)	14.04	0	NA.	NA.	NA.	low	N
MO_103.bin.24	55	356190	12193	6424	65	k__Bacteria (UID203)	14.11	0	NA.	NA.	NA.	low	N
MO_133.bin.2	29	226251	15166	7857	44	k__Bacteria (UID203)	14.11	0	NA.	NA.	NA.	low	N
MO_188.bin.51	72	491633	17831	6441	59	k__Bacteria (UID203)	14.14	0	NA.	NA.	NA.	low	N
MO_082.bin.14	108	702504	15402	6206	66	k__Bacteria (UID203)	14.23	0	NA.	NA.	NA.	low	N
MO_184.bin.12	1	255660	255660	255660	59	k__Bacteria (UID203)	14.29	0	NA.	NA.	NA.	low	N
MO_074.bin.27	120	889058	16583	7002	60	k__Bacteria (UID203)	14.66	0	NA.	NA.	NA.	low	N
MO_202.bin.28	101	700274	23815	6539	45	k__Bacteria (UID203)	14.66	0	NA.	NA.	NA.	low	N
MO_236.bin.12	89	659153	17527	7418	62	k__Bacteria (UID203)	14.73	0	NA.	NA.	NA.	low	N
MO_231.bin.4	89	581239	13434	6270	66	k__Bacteria (UID203)	14.81	0	NA.	NA.	NA.	low	N
MO_102.bin.9	83	568467	12736	6738	63	k__Bacteria (UID203)	15.05	0	NA.	NA.	NA.	low	N
MO_098.bin.2	167	1126470	14649	6645	73	k__Bacteria (UID203)	15.07	0	NA.	NA.	NA.	low	N
MO_192.bin.3	117	767947	12391	6455	49	k__Bacteria (UID203)	15.26	0	NA.	NA.	NA.	low	N
MO_197.bin.24	44	276182	11031	6023	60	c__Deltaproteobacteria (UID3216)	15.48	0	NA.	NA.	NA.	low	N
MO_007.bin.9	43	282662	12759	6449	67	k__Bacteria (UID203)	15.52	0	NA.	NA.	NA.	low	N
MO_077.bin.25	127	850099	14390	6403	70	k__Bacteria (UID203)	15.52	0	NA.	NA.	NA.	low	N
MO_077.bin.29	57	376140	21858	6173	60	k__Bacteria (UID203)	15.52	0	NA.	NA.	NA.	low	N
MO_082.bin.5	59	384472	10157	6537	65	k__Bacteria (UID203)	15.52	0	NA.	NA.	NA.	low	N
MO_167.bin.5	48	307603	10354	6359	42	k__Bacteria (UID203)	15.52	1.72	NA.	NA.	NA.	low	N
MO_234.bin.12	90	639483	18661	6917	53	k__Bacteria (UID203)	15.52	0	NA.	NA.	NA.	low	N
MO_188.bin.9	70	459432	12088	6645	65	k__Bacteria (UID1453)	15.6	0	NA.	NA.	NA.	low	N
MO_167.bin.20	199	1504744	43364	6972	54	c__Deltaproteobacteria (UID3216)	15.63	0.97	NA.	NA.	NA.	low	N
MO_102.bin.16	128	869403	12498	6825	70	k__Bacteria (UID203)	15.67	0	NA.	NA.	NA.	low	N
MO_005.bin.7	87	536471	10772	6117	61	k__Bacteria (UID203)	15.83	0	NA.	NA.	NA.	low	N
MO_102.bin.11	49	330436	15584	6170	67	k__Bacteria (UID203)	15.91	0	NA.	NA.	NA.	low	N
MO_207.bin.18	182	1368970	20520	7659	63	k__Bacteria (UID203)	16.09	0	NA.	NA.	NA.	low	N
MO_167.bin.7	106	756828	14104	7317	44	k__Bacteria (UID203)	16.14	0	NA.	NA.	NA.	low	N
MO_071.bin.2	81	514760	11562	6161	58	f__Rhodobacteraceae (UID3340)	16.18	0	NA.	NA.	NA.	low	N
MO_234.bin.4	137	955082	20343	6704	37	p__Cyanobacteria (UID2192)	16.2	0	NA.	NA.	NA.	low	N
MO_180.bin.5	121	800538	13023	6619	59	k__Bacteria (UID203)	16.38	0	NA.	NA.	NA.	low	N
MO_207.bin.19	126	930687	27822	7637	38	k__Bacteria (UID203)	16.38	0	NA.	NA.	NA.	low	N
MO_082.bin.11	311	2347718	27360	7601	72	k__Bacteria (UID203)	16.43	0	NA.	NA.	NA.	low	N
MO_010.bin.8	92	565577	11448	5955	66	c__Alphaproteobacteria (UID3305)	16.6	0	NA.	NA.	NA.	low	N
MO_207.bin.1	61	400955	12571	6411	66	k__Bacteria (UID1453)	16.86	0.85	NA.	NA.	NA.	low	N
MO_167.bin.31	159	1197845	26695	7492	53	k__Bacteria (UID203)	16.96	1.79	NA.	NA.	NA.	low	N
MO_010.bin.5	155	1168955	18959	7625	65	k__Bacteria (UID203)	17.24	0	NA.	NA.	NA.	low	N
MO_077.bin.10	82	555935	15154	6686	62	k__Bacteria (UID203)	17.24	0	NA.	NA.	NA.	low	N
MO_133.bin.1	147	1056528	20768	6996	61	k__Bacteria (UID203)	17.24	0	NA.	NA.	NA.	low	N
MO_199.bin.8	3422	26250784	37484	7546	52	k__Archaea (UID2)	17.25	2.8	NA.	NA.	NA.	low	N
MO_071.bin.22	66	452720	14563	6406	62	k__Bacteria (UID203)	17.4	0	NA.	NA.	NA.	low	N
MO_226.bin.2	78	521315	23097	6458	58	k__Bacteria (UID203)	17.82	0	NA.	NA.	NA.	low	N
MO_167.bin.14	134	911867	14377	6641	64	k__Bacteria (UID203)	18.1	0	NA.	NA.	NA.	low	N
MO_102.bin.13	248	1634514	15349	6421	71	k__Bacteria (UID203)	18.34	0	NA.	NA.	NA.	low	N
MO_035.bin.12	163	1301158	24743	7991	68	k__Bacteria (UID1453)	18.52	0	NA.	NA.	NA.	low	N
MO_082.bin.30	297	2292761	19983	7771	71	c__Deltaproteobacteria (UID3216)	18.89	1.94	NA.	NA.	NA.	low	N
MO_005.bin.17	85	550718	16404	6413	62	k__Bacteria (UID203)	18.97	0	NA.	NA.	NA.	low	N
MO_073.bin.2	87	622138	17668	6827	63	k__Bacteria (UID203)	18.97	0	NA.	NA.	NA.	low	N
MO_138.bin.29	164	1148135	15593	7117	56	k__Bacteria (UID203)	18.97	0	NA.	NA.	NA.	low	N
MO_197.bin.29	112	753828	13794	6484	50	k__Bacteria (UID203)	18.97	0	NA.	NA.	NA.	low	N
MO_188.bin.59	502	4690929	39281	9951	51	c__Deltaproteobacteria (UID3216)	19.13	0.69	NA.	NA.	NA.	low	N
MO_007.bin.8	184	1407437	22051	7717	59	k__Bacteria (UID203)	19.38	0	NA.	NA.	NA.	low	N
MO_226.bin.7	130	883842	12533	6559	70	k__Bacteria (UID1453)	19.49	0.14	NA.	NA.	NA.	low	N
MO_184.bin.14	26664	233939051	51490	8987	40	k__Archaea (UID2)	19.52	4.35	NA.	NA.	NA.	low	N
MO_207.bin.7	74	491295	13123	6456	55	k__Bacteria (UID203)	19.59	0	NA.	NA.	NA.	low	N
MO_035.bin.8	114	812089	15606	7051	48	c__Gammaproteobacteria (UID4274)	19.85	0	NA.	NA.	NA.	low	N
MO_192.bin.24	152	1075461	17530	6935	37	p__Cyanobacteria (UID2192)	19.89	0.22	NA.	NA.	NA.	low	N
MO_034.bin.5	211	1454249	17694	6678	39	p__Cyanobacteria (UID2192)	20.29	0	NA.	NA.	NA.	low	N
MO_077.bin.12	127	897562	15308	6930	60	k__Bacteria (UID203)	20.54	0	NA.	NA.	NA.	low	N
MO_188.bin.3	123	916226	40693	7209	40	k__Bacteria (UID203)	20.66	0	NA.	NA.	NA.	low	N
MO_035.bin.5	84	543191	12869	6130	69	k__Bacteria (UID203)	20.69	0	NA.	NA.	NA.	low	N
MO_167.bin.53	107	756196	12823	6734	41	k__Bacteria (UID203)	20.69	0	NA.	NA.	NA.	low	N
MO_207.bin.21	110	783109	19253	7099	44	k__Bacteria (UID203)	20.69	0	NA.	NA.	NA.	low	N
MO_207.bin.23	225	1639556	18187	7145	66	k__Bacteria (UID203)	20.69	0	NA.	NA.	NA.	low	N
MO_234.bin.7	167	1276870	40191	7458	39	p__Cyanobacteria (UID2192)	20.74	0	NA.	NA.	NA.	low	N
MO_138.bin.17	213	1534299	16218	7012	70	k__Bacteria (UID203)	20.85	0	NA.	NA.	NA.	low	N
MO_188.bin.56	222	1951125	52172	8442	61	k__Bacteria (UID203)	21.47	0	NA.	NA.	NA.	low	N
MO_135.bin.2	340	2611656	23654	7556	35	p__Cyanobacteria (UID2192)	21.48	0.22	NA.	NA.	NA.	low	N
MO_192.bin.28	90	579895	9759	6311	67	k__Bacteria (UID203)	21.53	0	NA.	NA.	NA.	low	N
MO_103.bin.23	113	774754	13488	6676	60	c__Deltaproteobacteria (UID3216)	21.77	1.29	NA.	NA.	NA.	low	N
MO_071.bin.6	114	787932	13749	6838	64	c__Gammaproteobacteria (UID4267)	21.82	0	NA.	NA.	NA.	low	N
MO_046.bin.13	90	589866	20747	6216	59	k__Bacteria (UID203)	22.08	0	NA.	NA.	NA.	low	N
MO_103.bin.21	206	1556485	40962	7215	60	k__Bacteria (UID203)	22.1	1.72	NA.	NA.	NA.	low	N
MO_004.bin.2	169	1181353	14267	6857	64	k__Bacteria (UID203)	22.41	0	NA.	NA.	NA.	low	N
MO_077.bin.13	187	1725656	32032	9680	65	k__Bacteria (UID203)	22.41	0	NA.	NA.	NA.	low	N
MO_140.bin.20	82	532303	13951	6243	65	k__Bacteria (UID203)	22.41	0	NA.	NA.	NA.	low	N
MO_202.bin.5	154	1190662	20107	7860	65	k__Bacteria (UID203)	22.41	0	NA.	NA.	NA.	low	N
MO_082.bin.29	120	783614	12706	6452	70	k__Bacteria (UID203)	22.57	0	NA.	NA.	NA.	low	N
MO_133.bin.8	401	3078159	17400	7708	71	k__Bacteria (UID203)	22.73	0	NA.	NA.	NA.	low	N
MO_207.bin.22	173	1227923	19176	7223	36	p__Cyanobacteria (UID2192)	22.79	0	NA.	NA.	NA.	low	N
MO_007.bin.4	16156	232048970	131586	17282	48	k__Archaea (UID2)	22.92	4.57	NA.	NA.	NA.	low	N
MO_133.bin.25	121	851361	12876	7219	58	k__Bacteria (UID203)	23.28	0	NA.	NA.	NA.	low	N
MO_167.bin.45	166	1127409	14063	6895	60	c__Alphaproteobacteria (UID3305)	23.42	0	NA.	NA.	NA.	low	N
MO_103.bin.16	89	604933	14973	6719	44	s__algicola (UID2846)	23.44	0	NA.	NA.	NA.	low	N
MO_102.bin.17	75	480819	10228	6248	73	k__Bacteria (UID203)	23.57	0	NA.	NA.	NA.	low	N
MO_167.bin.33	131	1017901	16783	7734	55	c__Deltaproteobacteria (UID3216)	23.57	1.94	NA.	NA.	NA.	low	N
MO_103.bin.1	145	972248	18776	6533	64	c__Alphaproteobacteria (UID3305)	23.84	0.43	NA.	NA.	NA.	low	N
MO_046.bin.5	120	945728	22357	7788	62	k__Bacteria (UID203)	24.14	0	NA.	NA.	NA.	low	N
MO_167.bin.24	271	1957410	21485	6956	41	o__Cytophagales (UID2936)	24.14	0.31	NA.	NA.	NA.	low	N
MO_133.bin.23	78	486325	12387	6062	66	k__Bacteria (UID203)	24.29	1.72	NA.	NA.	NA.	low	N
MO_035.bin.10	157	1293807	27169	8379	54	k__Bacteria (UID203)	24.45	1.72	NA.	NA.	NA.	low	N
MO_102.bin.14	292	2174187	20434	7355	46	p__Cyanobacteria (UID2189)	25.13	0.03	NA.	NA.	NA.	low	N
MO_073.bin.17	124	883209	13486	6808	57	k__Bacteria (UID203)	25.29	0	NA.	NA.	NA.	low	N
MO_077.bin.3	214	1515725	20861	6905	58	c__Deltaproteobacteria (UID3216)	25.61	0.32	NA.	NA.	NA.	low	N
MO_082.bin.35	173	1199817	18240	6872	60	c__Gammaproteobacteria (UID4274)	25.78	0.57	NA.	NA.	NA.	low	N
MO_004.bin.1	441	NA.	NA.	NA.	NA.	k__Bacteria (UID203)	25.86	3.45	NA.	NA.	NA.	low	N
MO_138.bin.16	105	763076	18984	7025	45	k__Bacteria (UID203)	25.86	0	NA.	NA.	NA.	low	N
MO_199.bin.9	143	1020529	30701	6629	62	k__Bacteria (UID203)	25.86	0	NA.	NA.	NA.	low	N
MO_098.bin.21	287	2244930	23203	7738	45	p__Cyanobacteria (UID2192)	26.13	0.22	NA.	NA.	NA.	low	N
MO_188.bin.46	131	983369	17332	7569	43	k__Bacteria (UID203)	26.18	1.72	NA.	NA.	NA.	low	N
MO_073.bin.11	177	1304021	22407	7247	67	c__Alphaproteobacteria (UID3305)	26.29	0	NA.	NA.	NA.	low	N
MO_135.bin.11	178	1334837	42124	6975	61	f__Rhodobacteraceae (UID3340)	26.4	1.77	NA.	NA.	NA.	low	N
MO_007.bin.14	156	1075829	16730	6574	61	c__Deltaproteobacteria (UID3216)	26.41	0.65	NA.	NA.	NA.	low	N
MO_077.bin.27	239	1623297	13278	6778	73	c__Deltaproteobacteria (UID3216)	26.7	0.65	NA.	NA.	NA.	low	N
MO_140.bin.10	205	1586760	24241	7610	61	k__Bacteria (UID203)	26.79	0	NA.	NA.	NA.	low	N
MO_035.bin.3	148	1015862	12836	6664	63	f__Rhodobacteraceae (UID3356)	26.84	0.36	NA.	NA.	NA.	low	N
MO_170.bin.2	250	1824386	19559	7189	71	c__Deltaproteobacteria (UID3216)	27.02	0.67	NA.	NA.	NA.	low	N
MO_133.bin.3	185	1331816	14082	7042	60	c__Gammaproteobacteria (UID4274)	27.15	0.34	NA.	NA.	NA.	low	N
MO_135.bin.5	1551	17857722	69313	13060	53	k__Archaea (UID2)	27.53	8.09	NA.	NA.	NA.	low	N
MO_188.bin.58	410	3494668	44868	8189	45	k__Bacteria (UID1453)	27.63	2.93	NA.	NA.	NA.	low	N
MO_046.bin.7	262	1886663	24704	7237	49	c__Deltaproteobacteria (UID3216)	28.41	0.22	NA.	NA.	NA.	low	N
MO_167.bin.3	153	1063837	11882	7023	37	k__Bacteria (UID203)	28.62	0	NA.	NA.	NA.	low	N
MO_197.bin.11	138	1068486	26736	7678	63	f__Rhodobacteraceae (UID3340)	29	0.91	NA.	NA.	NA.	low	N
MO_138.bin.9	166	1298476	24738	8136	67	k__Bacteria (UID203)	29.31	0	NA.	NA.	NA.	low	N
MO_140.bin.26	139	972683	20959	6572	63	c__Alphaproteobacteria (UID3305)	29.56	0	NA.	NA.	NA.	low	N
MO_103.bin.13	255	2230631	30232	8976	61	k__Bacteria (UID203)	29.64	0	NA.	NA.	NA.	low	N
MO_234.bin.15	146	1045042	17847	6938	58	c__Gammaproteobacteria (UID4443)	29.69	0	NA.	NA.	NA.	low	N
MO_202.bin.16	317	2654844	46193	8241	46	k__Bacteria (UID203)	29.83	0	NA.	NA.	NA.	low	N
MO_135.bin.8	8977	88830392	57643	10496	48	k__Archaea (UID2)	29.87	4.83	NA.	NA.	NA.	low	N
MO_140.bin.33	186	1360029	18824	7206	57	f__Rhodobacteraceae (UID3360)	29.92	0.32	NA.	NA.	NA.	low	N
MO_167.bin.35	284	2054897	21851	7136	70	k__Bacteria (UID203)	29.98	3.51	NA.	NA.	NA.	low	N
MO_167.bin.17	190	1327614	28451	6736	61	k__Bacteria (UID203)	30	13.01	NA.	NA.	NA.	low	N
MO_197.bin.8	212	1802535	28377	8307	63	k__Bacteria (UID1453)	30.01	1.71	NA.	NA.	NA.	low	N
MO_226.bin.15	303	2482060	41591	7859	68	k__Bacteria (UID1453)	30.04	1.71	NA.	NA.	NA.	low	N
MO_082.bin.36	114	897078	19178	8102	49	k__Bacteria (UID1452)	30.45	0.91	NA.	NA.	NA.	low	N
MO_140.bin.13	228	2286575	49350	10726	67	k__Bacteria (UID203)	31.03	0	NA.	NA.	NA.	low	N
MO_197.bin.20	152	1159511	16296	7685	59	k__Bacteria (UID203)	31.03	0	NA.	NA.	NA.	low	N
MO_197.bin.30	135	931916	14466	6630	58	c__Gammaproteobacteria (UID4274)	31.06	0.17	NA.	NA.	NA.	low	N
MO_077.bin.6	156	1109450	21227	7106	64	c__Gammaproteobacteria (UID4201)	31.11	0.99	NA.	NA.	NA.	low	N
MO_046.bin.1	213	1635486	21702	7779	39	p__Cyanobacteria (UID2192)	31.23	1.09	NA.	NA.	NA.	low	N
MO_133.bin.31	148	1084060	20039	7188	57	k__Bacteria (UID203)	31.35	0	NA.	NA.	NA.	low	N
MO_192.bin.8	278	2114402	32318	7359	47	p__Cyanobacteria (UID2143)	31.36	0	NA.	NA.	NA.	low	N
MO_034.bin.12	166	1175605	20350	6947	66	c__Alphaproteobacteria (UID3305)	31.77	0.01	NA.	NA.	NA.	low	N
MO_133.bin.7	201	1570325	38274	7423	63	k__Bacteria (UID203)	31.82	0	NA.	NA.	NA.	low	N
MO_234.bin.8	190	1586412	35816	8393	46	k__Bacteria (UID203)	31.9	0	NA.	NA.	NA.	low	N
MO_133.bin.19	152	1143841	14406	7653	64	f__Rhodobacteraceae (UID3361)	32.1	0.2	NA.	NA.	NA.	low	N
MO_140.bin.25	184	1355299	17535	7346	61	k__Bacteria (UID203)	32.14	1.79	NA.	NA.	NA.	low	N
MO_004.bin.12	290	2075458	18815	7107	39	p__Cyanobacteria (UID2192)	32.21	0.25	NA.	NA.	NA.	low	N
MO_077.bin.8	159	1189479	23623	7231	65	k__Bacteria (UID1453)	32.28	1.28	NA.	NA.	NA.	low	N
MO_073.bin.3	304	2354357	32569	7613	50	c__Deltaproteobacteria (UID3216)	32.33	0	NA.	NA.	NA.	low	N
MO_133.bin.13	249	2657949	53357	11192	65	k__Bacteria (UID203)	32.76	1.72	NA.	NA.	NA.	low	N
MO_098.bin.9	382	2846624	25951	7252	71	c__Deltaproteobacteria (UID3216)	33.1	1.29	NA.	NA.	NA.	low	N
MO_202.bin.19	3374	24893947	34177	7168	53	k__Archaea (UID2)	33.38	7.01	NA.	NA.	NA.	low	N
MO_199.bin.10	198	1477723	21471	7205	52	c__Gammaproteobacteria (UID4274)	33.42	0.63	NA.	NA.	NA.	low	N
MO_197.bin.9	233	1676617	16863	6904	71	k__Bacteria (UID3187)	33.44	0	NA.	NA.	NA.	low	N
MO_082.bin.23	112	836050	21034	7345	63	k__Bacteria (UID1453)	33.48	0	NA.	NA.	NA.	low	N
MO_202.bin.7	172	2930260	58662	21998	65	k__Bacteria (UID203)	33.62	0	NA.	NA.	NA.	low	N
MO_098.bin.17	234	1728049	15846	7295	70	k__Bacteria (UID203)	33.65	0	NA.	NA.	NA.	low	N
MO_005.bin.6	227	1679319	19018	7117	67	c__Alphaproteobacteria (UID3305)	33.71	1.09	NA.	NA.	NA.	low	N
MO_082.bin.17	178	1324129	28830	7479	61	c__Deltaproteobacteria (UID3216)	33.99	3.23	NA.	NA.	NA.	low	N
MO_103.bin.12	153	1183628	18070	7732	51	c__Gammaproteobacteria (UID4274)	34	0.75	NA.	NA.	NA.	low	N
MO_236.bin.5	221	1516442	16034	6595	60	c__Deltaproteobacteria (UID3216)	34.17	1.94	NA.	NA.	NA.	low	N
MO_035.bin.18	254	2092416	28404	8138	49	k__Bacteria (UID203)	34.33	0	NA.	NA.	NA.	low	N
MO_103.bin.17	202	1462628	15119	7143	60	c__Deltaproteobacteria (UID3216)	34.67	0	NA.	NA.	NA.	low	N
MO_167.bin.9	149	1062882	15914	7008	47	k__Bacteria (UID203)	34.82	0	NA.	NA.	NA.	low	N
MO_071.bin.14	228	1576288	15312	6736	37	p__Cyanobacteria (UID2189)	34.89	0.3	NA.	NA.	NA.	low	N
MO_077.bin.20	184	1339906	19397	7344	61	c__Gammaproteobacteria (UID4267)	34.96	0	NA.	NA.	NA.	low	N
MO_082.bin.27	350	2635988	20509	7279	73	k__Bacteria (UID203)	35.5	1.72	NA.	NA.	NA.	low	N
MO_102.bin.4	332	2478536	19576	7516	39	p__Cyanobacteria (UID2192)	36.18	0.46	NA.	NA.	NA.	low	N
MO_133.bin.21	144	1221208	26794	8492	65	k__Bacteria (UID1453)	36.24	0.85	NA.	NA.	NA.	low	N
MO_180.bin.10	237	1909856	56733	7905	60	c__Gammaproteobacteria (UID4267)	36.46	2	NA.	NA.	NA.	low	N
MO_192.bin.13	205	1515095	16623	7182	44	c__Deltaproteobacteria (UID3217)	36.57	0.6	NA.	NA.	NA.	low	N
MO_082.bin.24	221	1637042	23316	7333	65	c__Alphaproteobacteria (UID3305)	36.65	0.43	NA.	NA.	NA.	low	N
MO_082.bin.10	200	1426032	20427	7020	64	c__Gammaproteobacteria (UID4267)	36.82	1.41	NA.	NA.	NA.	low	N
MO_197.bin.15	215	2056219	53603	9969	62	k__Bacteria (UID203)	36.9	0	NA.	NA.	NA.	low	N
MO_167.bin.54	274	2187378	23441	7822	50	k__Bacteria (UID203)	37.5	0	NA.	NA.	NA.	low	N
MO_005.bin.10	264	1977551	25957	7594	48	p__Cyanobacteria (UID2143)	37.59	0	NA.	NA.	NA.	low	N
MO_192.bin.26	427	3477420	32126	8306	39	p__Cyanobacteria (UID2192)	37.77	0.73	NA.	NA.	NA.	low	N
MO_188.bin.43	209	1740737	26064	8307	39	p__Cyanobacteria (UID2192)	37.91	0.44	NA.	NA.	NA.	low	N
MO_138.bin.10	141	2622154	101113	22772	62	k__Bacteria (UID203)	37.93	1.72	NA.	NA.	NA.	low	N
MO_197.bin.10	318	3330715	49051	11826	66	k__Bacteria (UID203)	37.93	0	NA.	NA.	NA.	low	N
MO_197.bin.35	231	2006808	41277	8353	66	k__Bacteria (UID203)	37.93	0	NA.	NA.	NA.	low	N
MO_035.bin.31	188	1493135	53793	7771	59	f__Rhodobacteraceae (UID3356)	37.98	0.3	NA.	NA.	NA.	low	N
MO_074.bin.18	336	3245594	36138	10166	60	k__Bacteria (UID203)	38.1	0	NA.	NA.	NA.	low	N
MO_197.bin.13	264	1940770	16223	7415	61	c__Deltaproteobacteria (UID3216)	38.27	2.69	NA.	NA.	NA.	low	N
MO_167.bin.56	140	1123399	26431	7855	37	f__Flavobacteriaceae (UID2845)	38.43	0	NA.	NA.	NA.	low	N
MO_034.bin.4	160	1147600	17017	6984	70	k__Bacteria (UID1453)	38.51	0	NA.	NA.	NA.	low	N
MO_138.bin.12	135	1942895	71353	18656	63	k__Bacteria (UID203)	38.79	0	NA.	NA.	NA.	low	N
MO_140.bin.1	229	2558132	51985	12355	65	c__Alphaproteobacteria (UID3305)	39.46	1.96	NA.	NA.	NA.	low	N
MO_167.bin.46	333	2690066	25185	8072	70	k__Bacteria (UID2495)	39.53	1.65	NA.	NA.	NA.	low	N
MO_236.bin.13	230	1825314	21902	7871	46	c__Deltaproteobacteria (UID3216)	39.55	0.22	NA.	NA.	NA.	low	N
MO_071.bin.20	155	1199669	20166	7479	44	s__algicola (UID2846)	39.56	0.5	NA.	NA.	NA.	low	N
MO_046.bin.10	207	1718950	23307	8101	65	k__Bacteria (UID1453)	39.65	0.85	NA.	NA.	NA.	low	N
MO_197.bin.28	135	1137454	26159	8603	62	k__Bacteria (UID1453)	39.74	1.8	NA.	NA.	NA.	low	N
MO_197.bin.19	258	1933697	16912	7314	54	c__Gammaproteobacteria (UID4267)	39.91	0.91	NA.	NA.	NA.	low	N
MO_103.bin.19	184	1433970	38782	7483	56	c__Gammaproteobacteria (UID4274)	40.09	0.86	NA.	NA.	NA.	low	N
MO_004.bin.9	247	1900845	29218	7547	67	c__Alphaproteobacteria (UID3305)	40.11	0.65	NA.	NA.	NA.	low	N
MO_074.bin.5	224	1653975	18350	7181	70	k__Bacteria (UID1453)	40.17	0.85	NA.	NA.	NA.	low	N
MO_046.bin.3	205	1563621	17472	7449	58	c__Gammaproteobacteria (UID4267)	40.42	0.53	NA.	NA.	NA.	low	N
MO_207.bin.26	297	2259310	22717	7426	39	p__Cyanobacteria (UID2192)	40.43	0.01	NA.	NA.	NA.	low	N
MO_192.bin.23	209	1897858	58482	9533	61	k__Bacteria (UID203)	40.52	0	NA.	NA.	NA.	low	N
MO_234.bin.5	2178	19164343	34592	9172	53	k__Archaea (UID2)	40.53	8.7	NA.	NA.	NA.	low	N
MO_167.bin.59	258	2000215	23273	7663	62	f__Rhodobacteraceae (UID3356)	40.87	1.11	NA.	NA.	NA.	low	N
MO_035.bin.14	348	2730595	21570	7766	39	p__Cyanobacteria (UID2192)	41.27	0.56	NA.	NA.	NA.	low	N
MO_071.bin.7	147	1174215	22831	7615	52	s__algicola (UID2846)	41.44	0.44	NA.	NA.	NA.	low	N
MO_098.bin.23	223	1693057	17976	7522	62	c__Gammaproteobacteria (UID4267)	41.58	0.37	NA.	NA.	NA.	low	N
MO_098.bin.3	218	1797268	21188	8189	60	c__Gammaproteobacteria (UID4267)	41.62	3.96	NA.	NA.	NA.	low	N
MO_192.bin.12	622	5068125	30293	8104	63	k__Bacteria (UID3187)	41.67	0.85	NA.	NA.	NA.	low	N
MO_007.bin.5	245	1985688	24400	8245	58	c__Gammaproteobacteria (UID4267)	41.69	0.35	NA.	NA.	NA.	low	N
MO_236.bin.1	317	2344152	21201	7270	66	c__Alphaproteobacteria (UID3305)	41.95	0.87	NA.	NA.	NA.	low	N
MO_071.bin.10	234	2043484	28773	9072	62	k__Bacteria (UID203)	42.07	6.9	NA.	NA.	NA.	low	N
MO_138.bin.3	136	1096061	20422	8099	65	k__Bacteria (UID1453)	42.48	0.85	NA.	NA.	NA.	low	N
MO_082.bin.20	311	3447090	45344	12582	67	k__Bacteria (UID203)	43.1	0	NA.	NA.	NA.	low	N
MO_167.bin.28	389	3764250	27560	10187	62	k__Bacteria (UID203)	43.1	0	NA.	NA.	NA.	low	N
MO_167.bin.16	279	2115502	26935	7482	43	c__Deltaproteobacteria (UID3217)	43.18	2.64	NA.	NA.	NA.	low	N
MO_102.bin.10	233	1776801	18691	7721	62	c__Gammaproteobacteria (UID4267)	43.36	0.88	NA.	NA.	NA.	low	N
MO_199.bin.2	269	2083385	26896	7552	66	c__Alphaproteobacteria (UID3305)	43.6	1.27	NA.	NA.	NA.	low	N
MO_073.bin.13	233	1726486	25456	7167	59	c__Deltaproteobacteria (UID3216)	43.92	0.04	NA.	NA.	NA.	low	N
MO_188.bin.16	303	2455986	24558	8251	66	c__Gammaproteobacteria (UID4267)	44.22	1.31	NA.	NA.	NA.	low	N
MO_202.bin.6	242	1940116	22529	7852	47	c__Deltaproteobacteria (UID3216)	44.24	0.16	NA.	NA.	NA.	low	N
MO_035.bin.6	186	1526456	25759	8161	70	k__Bacteria (UID1452)	44.29	0.93	NA.	NA.	NA.	low	N
MO_098.bin.18	255	2355278	35688	9471	65	k__Bacteria (UID203)	44.83	0	NA.	NA.	NA.	low	N
MO_138.bin.11	295	2895188	32296	10812	66	k__Bacteria (UID203)	44.98	0	NA.	NA.	NA.	low	N
MO_236.bin.8	395	3264314	29123	8431	39	p__Cyanobacteria (UID2192)	45.3	0.44	NA.	NA.	NA.	low	N
MO_077.bin.23	253	2273115	36735	9057	63	k__Bacteria (UID203)	45.45	0	NA.	NA.	NA.	low	N
MO_167.bin.15	304	2336693	33300	7433	62	f__Rhodobacteraceae (UID3356)	45.49	4.24	NA.	NA.	NA.	low	N
MO_010.bin.2	8457	76307018	75155	9297	50	k__Archaea (UID2)	45.57	14.62	NA.	NA.	NA.	low	N
MO_098.bin.16	236	1889308	26683	8092	66	c__Alphaproteobacteria (UID3305)	45.59	1.09	NA.	NA.	NA.	low	N
MO_005.bin.15	314	2597083	26570	8534	70	k__Bacteria (UID203)	45.85	3.45	NA.	NA.	NA.	low	N
MO_073.bin.16	255	2074159	31248	8080	62	c__Gammaproteobacteria (UID4267)	45.87	1.26	NA.	NA.	NA.	low	N
MO_138.bin.8	291	2601120	30251	9311	66	c__Alphaproteobacteria (UID3305)	45.87	1.74	NA.	NA.	NA.	low	N
MO_231.bin.3	6897	76895475	85843	12310	42	k__Bacteria (UID203)	45.89	22.21	NA.	NA.	NA.	low	N
MO_098.bin.11	357	2955769	28747	8216	39	p__Cyanobacteria (UID2192)	46	0.22	NA.	NA.	NA.	low	N
MO_202.bin.9	541	4763676	33926	8731	36	p__Cyanobacteria (UID2192)	46.41	0.36	NA.	NA.	NA.	low	N
MO_133.bin.29	296	3047172	41428	11118	67	k__Bacteria (UID203)	46.55	0	NA.	NA.	NA.	low	N
MO_140.bin.5	219	1627887	20296	7074	66	c__Gammaproteobacteria (UID4201)	46.84	0	NA.	NA.	NA.	low	N
MO_039.bin.5	96	976925	40744	10304	57	o__Rhizobiales (UID3447)	47.29	0.6	NA.	NA.	NA.	low	N
MO_074.bin.13	422	3698397	26848	9326	50	c__Gammaproteobacteria (UID4274)	48.21	0.83	NA.	NA.	NA.	low	N
MO_007.bin.7	294	2593764	27135	9013	66	c__Alphaproteobacteria (UID3305)	48.3	1.23	NA.	NA.	NA.	low	N
MO_005.bin.13	419	3565436	23861	8582	49	c__Deltaproteobacteria (UID3216)	48.4	0	NA.	NA.	NA.	low	N
MO_034.bin.11	154	1356502	31357	8723	62	k__Bacteria (UID203)	48.56	0	NA.	NA.	NA.	low	N
MO_074.bin.14	262	2155577	22193	8370	60	c__Alphaproteobacteria (UID3305)	49.77	1.74	NA.	NA.	NA.	low	N
MO_133.bin.30	104	2635952	98581	35857	62	k__Bacteria (UID203)	50	0	NA.	NA.	NA.	low	N
MO_082.bin.21	556	5003080	39865	9356	49	c__Deltaproteobacteria (UID3216)	50.24	3.44	NA.	NA.	NA.	low	N
MO_192.bin.21	279	2333890	24243	8639	68	c__Alphaproteobacteria (UID3305)	50.46	1.96	NA.	NA.	NA.	low	N
MO_202.bin.8	474	3991942	33547	8354	39	p__Cyanobacteria (UID2192)	51.24	0.87	NA.	NA.	NA.	low	N
MO_010.bin.6	332	2705076	24498	8193	66	c__Alphaproteobacteria (UID3305)	51.37	2.93	NA.	NA.	NA.	low	N
MO_199.bin.11	391	3648315	40845	9816	38	p__Cyanobacteria (UID2192)	51.39	0.55	NA.	NA.	NA.	low	N
MO_074.bin.11	260	2392484	37432	9238	61	c__Gammaproteobacteria (UID4267)	51.42	1.64	NA.	NA.	NA.	low	N
MO_135.bin.6	315	2873400	52049	9545	38	p__Cyanobacteria (UID2192)	51.43	0.55	NA.	NA.	NA.	low	N
MO_098.bin.8	180	1519892	22226	8394	63	k__Bacteria (UID203)	51.44	0.86	NA.	NA.	NA.	low	N
MO_102.bin.6	250	2153907	31996	9131	65	k__Bacteria (UID1453)	51.52	4.7	NA.	NA.	NA.	low	N
MO_007.bin.3	260	2179106	25275	8617	62	c__Gammaproteobacteria (UID4267)	51.57	1.29	NA.	NA.	NA.	low	N
MO_071.bin.16	237	1934924	25189	8141	58	c__Gammaproteobacteria (UID4267)	51.76	2.11	NA.	NA.	NA.	low	N
MO_197.bin.1	126	1070313	26328	8320	67	k__Bacteria (UID1453)	51.84	0.85	NA.	NA.	NA.	low	N
MO_004.bin.11	458	3860256	26373	8845	49	c__Deltaproteobacteria (UID3216)	51.86	0.22	NA.	NA.	NA.	low	N
MO_170.bin.4	295	2426377	29510	8361	66	c__Alphaproteobacteria (UID3305)	52.09	1.52	NA.	NA.	NA.	low	N
MO_073.bin.9	316	2348424	17415	7351	61	c__Deltaproteobacteria (UID3216)	52.25	4.3	NA.	NA.	NA.	low	N
MO_074.bin.15	316	3052332	37207	10076	61	k__Bacteria (UID203)	52.59	0.86	NA.	NA.	NA.	low	N
MO_226.bin.8	437	3564618	34610	8180	39	p__Cyanobacteria (UID2192)	52.75	0.95	NA.	NA.	NA.	low	N
MO_103.bin.7	162	1372316	24405	8411	52	k__Bacteria (UID203)	52.93	0	NA.	NA.	NA.	low	N
MO_035.bin.29	204	1822105	37218	9149	63	k__Bacteria (UID1453)	53.28	13.6	NA.	NA.	NA.	low	N
MO_133.bin.6	48	2796362	279403	85999	62	k__Bacteria (UID203)	53.45	0	NA.	NA.	NA.	low	N
MO_004.bin.14	394	3731998	38940	9879	70	c__Deltaproteobacteria (UID3216)	54.82	1.51	NA.	NA.	NA.	low	N
MO_192.bin.6	398	3523679	23672	9229	40	p__Cyanobacteria (UID2192)	54.94	1.38	NA.	NA.	NA.	low	N
MO_074.bin.20	199	1691834	29598	8763	42	s__algicola (UID2846)	55	0	NA.	NA.	NA.	low	N
MO_073.bin.4	330	2662148	26336	8085	66	c__Alphaproteobacteria (UID3305)	56.02	2.39	NA.	NA.	NA.	low	N
MO_103.bin.10	195	1692491	39105	8760	41	s__algicola (UID2846)	57.11	1.16	NA.	NA.	NA.	low	N
MO_138.bin.5	325	2797349	28532	8669	59	k__Bacteria (UID203)	57.14	0	NA.	NA.	NA.	low	N
MO_102.bin.1	335	2597619	25949	7716	60	c__Gammaproteobacteria (UID4267)	57.25	16.47	NA.	NA.	NA.	low	N
MO_138.bin.2	319	2872258	22557	9483	61	c__Deltaproteobacteria (UID3216)	57.69	6.43	NA.	NA.	NA.	low	N
MO_133.bin.15	381	3363550	29188	9218	70	c__Deltaproteobacteria (UID3216)	57.87	1.29	NA.	NA.	NA.	low	N
MO_005.bin.16	545	5167342	42159	9763	71	c__Deltaproteobacteria (UID3216)	57.93	2.58	NA.	NA.	NA.	low	N
MO_188.bin.38	194	1774622	46047	9238	59	o__Sphingomonadales (UID3310)	57.94	0	NA.	NA.	NA.	low	N
MO_005.bin.8	257	2208738	32104	8626	64	f__Rhodobacteraceae (UID3356)	58.52	1.4	NA.	NA.	NA.	low	N
MO_140.bin.8	313	2723493	24270	9051	60	c__Gammaproteobacteria (UID4274)	58.59	1.71	NA.	NA.	NA.	low	N
MO_010.bin.1	317	2650360	27038	8554	60	c__Deltaproteobacteria (UID3216)	58.69	1.08	NA.	NA.	NA.	low	N
MO_197.bin.33	526	4544527	33567	8720	39	p__Cyanobacteria (UID2192)	59.21	0.66	NA.	NA.	NA.	low	N
MO_135.bin.15	479	4679776	45413	10224	49	c__Deltaproteobacteria (UID3216)	59.55	1.96	NA.	NA.	NA.	low	N
MO_135.bin.9	348	3360846	29387	10626	58	c__Deltaproteobacteria (UID3216)	59.66	0.65	NA.	NA.	NA.	low	N
MO_207.bin.25	223	2123000	54104	10624	63	f__Rhodobacteraceae (UID3356)	59.76	0.61	NA.	NA.	NA.	low	N
MO_207.bin.14	281	2570374	29655	9741	72	o__Actinomycetales (UID1663)	59.79	1.08	NA.	NA.	NA.	low	N
MO_073.bin.10	331	2982073	28926	9621	38	p__Cyanobacteria (UID2192)	59.81	2.87	NA.	NA.	NA.	low	N
MO_167.bin.23	400	3798923	42311	9856	53	k__Bacteria (UID203)	59.82	7.14	NA.	NA.	NA.	low	N
MO_188.bin.37	306	3115422	27857	11038	39	p__Cyanobacteria (UID2192)	59.83	0.44	NA.	NA.	NA.	low	N
MO_192.bin.2	473	3551710	19548	7319	70	k__Bacteria (UID1453)	59.97	8.12	NA.	NA.	NA.	low	N
MO_010.bin.4	7047	135708268	155550	25166	48	k__Archaea (UID2)	60.21	30.51	NA.	NA.	NA.	low	N
MO_035.bin.11	228	2907388	62560	14363	62	k__Bacteria (UID1453)	60.68	8.97	NA.	NA.	NA.	low	N
MO_188.bin.22	4544	47895466	64881	11351	42	k__Archaea (UID2)	62.47	19.61	NA.	NA.	NA.	low	N
MO_167.bin.8	926	8146706	113045	8957	47	k__Bacteria (UID203)	80.03	28.65	NA.	NA.	NA.	low	N
MO_207.bin.11	364	5108577	131275	16262	63	k__Bacteria (UID1453)	87.65	63.25	NA.	NA.	NA.	low	N
MO_170.bin.1	861	8740423	84762	10402	62	k__Bacteria (UID203)	87.93	127.65	NA.	NA.	NA.	low	N
MO_197.bin.3	214	3531565	76322	22620	62	k__Bacteria (UID203)	87.93	16.54	NA.	NA.	NA.	low	N
MO_035.bin.26	484	5777337	54343	14230	52	c__Gammaproteobacteria (UID4274)	91.12	27.28	NA.	NA.	NA.	low	N
MO_138.bin.23	829	7668038	36767	9748	61	k__Bacteria (UID203)	94.83	97.35	NA.	NA.	NA.	low	N
MO_188.bin.27	416	9960745	103590	30971	40	k__Bacteria (UID203)	94.83	39.66	NA.	NA.	NA.	low	N
MO_170.bin.5	429	5982951	88025	18561	60	k__Bacteria (UID203)	96.08	39	NA.	NA.	NA.	low	N
MO_133.bin.32	1018	11909048	118522	13081	61	k__Bacteria (UID203)	98.28	165.52	NA.	NA.	NA.	low	N
MO_140.bin.23	1065	16594148	195850	20166	61	k__Bacteria (UID203)	100	246.97	NA.	NA.	NA.	low	N
MO_046.bin.9	358	3271952	27722	9461	66	c__Alphaproteobacteria (UID3305)	67.7	1.09	NA.	NA.	NA.	low	N
MO_102.bin.7	350	3257566	30699	9598	65	c__Alphaproteobacteria (UID3305)	67.83	1.68	NA.	NA.	NA.	low	N
MO_071.bin.30	354	3194853	36521	9591	62	c__Gammaproteobacteria (UID4267)	68.07	4.9	NA.	NA.	NA.	low	N
MO_236.bin.7	509	5284460	48202	11057	37	p__Cyanobacteria (UID2192)	68.14	3.51	NA.	NA.	NA.	low	N
MO_236.bin.11	465	4330401	39655	9546	36	p__Cyanobacteria (UID2189)	68.15	0.11	NA.	NA.	NA.	low	N
MO_140.bin.21	330	3530947	37948	12074	38	p__Cyanobacteria (UID2192)	68.19	2.04	NA.	NA.	NA.	low	N
MO_140.bin.30	204	2123559	38214	11513	44	s__algicola (UID2846)	68.97	0.48	NA.	NA.	NA.	low	N
MO_202.bin.17	149	1513626	30134	10744	47	c__Gammaproteobacteria (UID4267)	69.06	2.34	NA.	NA.	NA.	low	N
MO_180.bin.3	525	5014422	36395	9916	48	c__Deltaproteobacteria (UID3216)	69.24	1.29	NA.	NA.	NA.	low	N
MO_188.bin.24	175	4185681	162615	31104	39	p__Cyanobacteria (UID2192)	69.32	3.06	NA.	NA.	NA.	low	N
MO_074.bin.6	321	3936382	53937	14593	47	c__Deltaproteobacteria (UID3216)	69.49	0.16	NA.	NA.	NA.	low	N
MO_034.bin.6	277	2709617	37295	10564	65	k__Bacteria (UID1453)	69.85	3.09	NA.	NA.	NA.	low	N
MO_188.bin.19	436	4665618	54521	11871	36	p__Cyanobacteria (UID2192)	75.42	4.04	d__Bacteria;p__Cyanobacteria;c__Cyanobacteriia;o__Cyanobacteriales;f__Xenococcaceae;g__;s__	N/A	N/A	med	Y
MO_005.bin.4	412	3972961	37108	9941	66	c__Alphaproteobacteria (UID3305)	75.52	7.61	d__Bacteria;p__Proteobacteria;c__Alphaproteobacteria;o__Kiloniellales;f__CECT-8803;g__;s__	GCF_014191775.1	N/A	med	Y
MO_004.bin.7	399	3890539	45737	10367	61	c__Deltaproteobacteria (UID3216)	76.18	7.06	d__Bacteria;p__Desulfobacterota;c__Desulfobacteria;o__Desulfobacterales;f__UBA5852;g__JABZFP01;s__	GCA_014237395.1	N/A	med	Y
MO_082.bin.19	316	3441644	38208	11849	59	c__Deltaproteobacteria (UID3216)	77	2.95	d__Bacteria;p__Desulfobacterota;c__Desulfobacteria;o__Desulfobacterales;f__UBA5852;g__JABZFP01;s__	GCA_014237395.1	N/A	med	Y
MO_167.bin.6	318	4493629	71813	16530	37	p__Cyanobacteria (UID2192)	77.04	2.2	d__Bacteria;p__Cyanobacteria;c__Cyanobacteriia;o__Cyanobacteriales;f__Microcystaceae;g__Crocosphaera;s__	GCF_000167195.1	GCF_000017845.1, s__Crocosphaera subtropica, 95.0, 83.86, 0.65; GCF_003013815.1, s__Crocosphaera sp003013815, 95.0, 83.37, 0.62; GCF_002172675.1, s__Crocosphaera sp002172675, 95.0, 83.12, 0.62; GCF_000169335.1, s__Crocosphaera chwakensis, 95.0, 83.0, 0.63	med	Y
MO_074.bin.8	261	3829788	181400	17612	65	c__Alphaproteobacteria (UID3305)	77.09	7.61	d__Bacteria;p__Proteobacteria;c__Alphaproteobacteria;o__Bin95;f__;g__;s__	N/A	N/A	med	Y
MO_140.bin.15	543	6655938	73305	14069	49	c__Deltaproteobacteria (UID3216)	77.26	0.65	d__Bacteria;p__Desulfobacterota;c__Desulfobacteria;o__Desulfobacterales;f__SG8-13;g__;s__	GCA_001303025.1	N/A	med	Y
MO_167.bin.42	384	5538219	68023	17880	40	p__Cyanobacteria (UID2189)	77.98	2.33	d__Bacteria;p__Cyanobacteria;c__Cyanobacteriia;o__Cyanobacteriales;f__Nostocaceae;g__Calothrix_A;s__	GCF_900185595.1	N/A	med	Y
MO_167.bin.4	319	3837371	46415	13006	60	c__Deltaproteobacteria (UID3216)	78.17	0.65	d__Bacteria;p__Desulfobacterota;c__Desulfobacteria;o__Desulfobacterales;f__UBA5852;g__JABZFP01;s__	GCA_014237395.1	N/A	med	Y
MO_234.bin.1	459	5317175	53915	12812	39	p__Cyanobacteria (UID2192)	78.17	1.71	d__Bacteria;p__Cyanobacteria;c__Cyanobacteriia;o__Cyanobacteriales;f__Xenococcaceae;g__;s__	N/A	N/A	med	Y
MO_231.bin.1	616	8231515	82672	15867	36	p__Cyanobacteria (UID2192)	78.49	0.95	d__Bacteria;p__Cyanobacteria;c__Cyanobacteriia;o__Cyanobacteriales;f__Microcoleaceae;g__Trichodesmium;s__	N/A	N/A	med	Y
MO_207.bin.10	465	6237514	66488	15146	36	p__Cyanobacteria (UID2192)	78.76	1.31	d__Bacteria;p__Cyanobacteria;c__Cyanobacteriia;o__Cyanobacteriales;f__Microcoleaceae;g__;s__	N/A	N/A	med	Y
MO_103.bin.18	230	3038745	77139	15504	54	c__Gammaproteobacteria (UID4274)	78.89	2.18	d__Bacteria;p__Proteobacteria;c__Gammaproteobacteria;o__GCA-001735895;f__GCA-001735895;g__JACNJF01;s__	GCA_014382695.1	N/A	med	Y
MO_140.bin.34	114	2583463	104285	33285	63	c__Gammaproteobacteria (UID4267)	79.46	0.82	d__Bacteria;p__Proteobacteria;c__Gammaproteobacteria;o__Woeseiales;f__Woeseiaceae;g__JAACFB01;s__	GCA_011772865.1	GCA_013138675.1, s__JAACFB01 sp013138675, 95.0, 77.81, 0.28; GCA_009937615.1, s__JAACFB01 sp009937615, 95.0, 77.4, 0.26	med	Y
MO_133.bin.26	353	3868362	44205	11460	62	c__Gammaproteobacteria (UID4267)	79.67	2.91	d__Bacteria;p__Proteobacteria;c__Gammaproteobacteria;o__JAABTG01;f__JAABTG01;g__;s__	GCA_011389995.1	N/A	med	Y
MO_192.bin.14	286	3844738	63130	16268	46	c__Deltaproteobacteria (UID3217)	79.73	3.97	d__Bacteria;p__Desulfobacterota;c__Desulfobulbia;o__Desulfobulbales;f__Desulfocapsaceae;g__;s__	GCA_903901335.1	N/A	med	Y
MO_071.bin.17	414	4657981	37403	12234	66	c__Alphaproteobacteria (UID3305)	79.91	7.99	d__Bacteria;p__Proteobacteria;c__Alphaproteobacteria;o__Kiloniellales;f__CECT-8803;g__;s__	GCF_014191775.1	N/A	med	Y
MO_207.bin.6	242	3162858	58669	15157	62	k__Bacteria (UID203)	80.02	6.11	d__Bacteria;p__Actinobacteriota;c__Acidimicrobiia;o__UBA5794;f__UBA5794;g__;s__	N/A	N/A	med	Y
MO_082.bin.25	413	4364293	44922	11676	62	c__Gammaproteobacteria (UID4267)	80.33	10.56	d__Bacteria;p__Proteobacteria;c__Gammaproteobacteria;o__JAABTG01;f__JAABTG01;g__;s__	GCA_011389995.1	N/A	med	Y
MO_167.bin.22	369	5540728	85436	19371	70	c__Deltaproteobacteria (UID3216)	80.46	3.23	d__Bacteria;p__Myxococcota;c__UBA9160;o__UBA9160;f__UBA6930;g__;s__	GCA_002687015.1	N/A	med	Y
MO_167.bin.2	86	2767986	221314	46092	60	c__Gammaproteobacteria (UID4267)	80.79	1.26	d__Bacteria;p__Proteobacteria;c__Gammaproteobacteria;o__Woeseiales;f__Woeseiaceae;g__UBA1847;s__	GCA_013042375.1	GCA_004282875.1, s__UBA1847 sp004282875, 95.0, 78.03, 0.34; GCA_009937605.1, s__UBA1847 sp009937605, 95.0, 77.7, 0.29; GCA_013043165.1, s__UBA1847 sp013043165, 95.0, 77.25, 0.21; GCA_013001045.1, s__UBA1847 sp013001045, 95.0, 76.79, 0.17; GCA_009937445.1, s__UBA1847 sp009937445, 95.0, 76.41, 0.11; GCA_002338605.1, s__UBA1847 sp002338605, 95.0, 76.2, 0.12; GCA_002685275.1, s__UBA1847 sp002685275, …	med	Y
MO_167.bin.52	449	5251669	51356	12911	37	p__Cyanobacteria (UID2192)	80.92	0.99	d__Bacteria;p__Cyanobacteria;c__Cyanobacteriia;o__Cyanobacteriales;f__Xenococcaceae;g__;s__	N/A	N/A	med	Y
MO_188.bin.2	176	3703352	121668	30707	61	c__Gammaproteobacteria (UID4267)	81.17	8.1	d__Bacteria;p__Proteobacteria;c__Gammaproteobacteria;o__Woeseiales;f__Woeseiaceae;g__;s__	N/A	N/A	med	Y
MO_140.bin.12	344	3982083	47554	13267	59	c__Deltaproteobacteria (UID3216)	81.18	0.99	d__Bacteria;p__Desulfobacterota;c__Desulfobacteria;o__Desulfobacterales;f__UBA5852;g__JABZFP01;s__	GCA_014237395.1	N/A	med	Y
MO_202.bin.25	361	4225582	52877	13540	58	c__Deltaproteobacteria (UID3216)	81.29	0.65	d__Bacteria;p__Desulfobacterota;c__Desulfobacteria;o__Desulfobacterales;f__UBA5852;g__JABZFP01;s__	GCA_014237395.1	N/A	med	Y
MO_074.bin.9	267	3206967	105491	13909	62	c__Gammaproteobacteria (UID4444)	81.36	1.77	d__Bacteria;p__Proteobacteria;c__Gammaproteobacteria;o__Pseudomonadales;f__Halieaceae;g__;s__	N/A	N/A	med	Y
MO_197.bin.6	80	2805393	291289	60054	62	k__Bacteria (UID1453)	81.74	3.85	d__Bacteria;p__Actinobacteriota;c__Acidimicrobiia;o__UBA5794;f__UBA5794;g__;s__	N/A	N/A	med	Y
MO_102.bin.8	335	4018704	43996	13315	47	c__Deltaproteobacteria (UID3216)	81.8	0.38	d__Bacteria;p__Desulfobacterota;c__Desulfobacteria;o__Desulfobacterales;f__CAFBRK01;g__;s__	GCF_903231505.1	N/A	med	Y
MO_077.bin.14	241	3111412	49136	14739	58	f__Rhodobacteraceae (UID3356)	81.82	0.68	d__Bacteria;p__Proteobacteria;c__Alphaproteobacteria;o__Rhodobacterales;f__Rhodobacteraceae;g__Dinoroseobacter;s__	GCF_000018145.1	GCA_013215265.1, s__Dinoroseobacter sp013215265, 95.0, 76.71, 0.06; GCA_006844665.1, s__Dinoroseobacter sp006844665, 95.0, 76.6, 0.08	med	Y
MO_004.bin.3	431	4455399	38288	11287	66	c__Alphaproteobacteria (UID3305)	81.89	6.3	d__Bacteria;p__Proteobacteria;c__Alphaproteobacteria;o__Kiloniellales;f__CECT-8803;g__;s__	GCF_014191775.1	N/A	med	Y
MO_103.bin.15	291	3573336	47711	13946	55	c__Gammaproteobacteria (UID4274)	82.03	2.78	d__Bacteria;p__Proteobacteria;c__Gammaproteobacteria;o__Chromatiales;f__Sedimenticolaceae;g__;s__	N/A	N/A	med	Y
MO_077.bin.26	404	4270524	37789	11591	62	c__Gammaproteobacteria (UID4267)	82.35	7.16	d__Bacteria;p__Proteobacteria;c__Gammaproteobacteria;o__JAABTG01;f__JAABTG01;g__;s__	GCA_011389995.1	N/A	med	Y
MO_103.bin.26	215	2470103	51289	12907	45	c__Gammaproteobacteria (UID4267)	82.41	1.51	d__Bacteria;p__Proteobacteria;c__Gammaproteobacteria;o__GCA-001735895;f__GCA-001735895;g__JACNJF01;s__	GCA_014382695.1	N/A	med	Y
MO_071.bin.18	173	3339645	107739	25895	63	c__Gammaproteobacteria (UID4267)	82.89	6.38	d__Bacteria;p__Proteobacteria;c__Gammaproteobacteria;o__Woeseiales;f__Woeseiaceae;g__JAACFB01;s__	GCA_011772865.1	GCA_013138675.1, s__JAACFB01 sp013138675, 95.0, 77.88, 0.34; GCA_009937615.1, s__JAACFB01 sp009937615, 95.0, 77.39, 0.22	med	Y
MO_188.bin.35	205	2839642	70184	16433	37	f__Flavobacteriaceae (UID2845)	82.93	1.96	d__Bacteria;p__Bacteroidota;c__Bacteroidia;o__Flavobacteriales;f__Flavobacteriaceae;g__;s__	N/A	N/A	med	Y
MO_167.bin.18	515	5783911	61721	11951	37	p__Cyanobacteria (UID2189)	83.57	2.48	d__Bacteria;p__Cyanobacteria;c__Cyanobacteriia;o__Cyanobacteriales;f__Nostocaceae;g__Mastigocoleus;s__	GCF_001456025.1	N/A	med	Y
MO_192.bin.19	606	6794339	42770	12717	38	p__Cyanobacteria (UID2192)	83.96	3.6	d__Bacteria;p__Cyanobacteria;c__Cyanobacteriia;o__Cyanobacteriales;f__Xenococcaceae;g__Pleurocapsa;s__	GCF_000332195.1	GCF_002368355.1, s__Pleurocapsa sp002368355, 95.0, 77.72, 0.28; GCA_012034765.1, s__Pleurocapsa sp012034765, 95.0, 77.5, 0.29; GCF_003003995.1, s__Pleurocapsa sp003003995, 95.0, 77.46, 0.25	med	Y
MO_074.bin.1	171	3643139	93275	29094	61	c__Gammaproteobacteria (UID4267)	84	3.81	d__Bacteria;p__Proteobacteria;c__Gammaproteobacteria;o__GCA-2729495;f__GCA-2729495;g__J054;s__	GCA_003695765.1	N/A	med	Y
MO_071.bin.23	239	3141264	58045	15058	63	k__Bacteria (UID203)	84.01	5.8	d__Bacteria;p__Actinobacteriota;c__Acidimicrobiia;o__UBA5794;f__UBA5794;g__;s__	N/A	N/A	med	Y
MO_074.bin.2	236	3876287	92380	19394	63	c__Gammaproteobacteria (UID4267)	84.03	3.79	d__Bacteria;p__Proteobacteria;c__Gammaproteobacteria;o__Woeseiales;f__Woeseiaceae;g__UBA1844;s__	GCA_002338615.1	N/A	med	Y
MO_135.bin.7	253	3737800	63648	18010	62	f__Rhodobacteraceae (UID3361)	84.38	2.11	d__Bacteria;p__Proteobacteria;c__Alphaproteobacteria;o__Rhodobacterales;f__Rhodobacteraceae;g__;s__	N/A	N/A	med	Y
MO_074.bin.23	120	4716038	286881	57407	62	k__Bacteria (UID203)	84.48	8.62	d__Bacteria;p__Proteobacteria;c__Gammaproteobacteria;o__Woeseiales;f__Woeseiaceae;g__UBA1844;s__	GCA_002338615.1	N/A	med	Y
MO_082.bin.18	467	6691892	91780	17043	72	c__Deltaproteobacteria (UID3216)	84.84	3.76	d__Bacteria;p__Myxococcota;c__UBA9160;o__UBA9160;f__UBA9160;g__;s__	N/A	N/A	med	Y
MO_140.bin.24	416	4637483	77391	12160	70	k__Bacteria (UID3187)	70.34	0.47	NA.	NA.	NA.	med	N
MO_071.bin.8	367	3900819	58591	11509	60	c__Deltaproteobacteria (UID3216)	70.41	4.94	NA.	NA.	NA.	med	N
MO_188.bin.12	229	2998748	60173	14103	60	c__Gammaproteobacteria (UID4267)	70.9	2.55	NA.	NA.	NA.	med	N
MO_133.bin.33	343	3620265	39537	11522	60	k__Bacteria (UID203)	71.43	0	NA.	NA.	NA.	med	N
MO_034.bin.1	45	776042	55737	22371	43	k__Bacteria (UID2570)	71.48	0	NA.	NA.	NA.	med	N
MO_226.bin.19	460	4561213	44840	10672	36	p__Cyanobacteria (UID2189)	71.8	0.63	NA.	NA.	NA.	med	N
MO_188.bin.26	276	2838973	47478	10822	67	k__Bacteria (UID1453)	72.17	2.56	NA.	NA.	NA.	med	N
MO_188.bin.48	775	8175181	45562	11407	60	c__Deltaproteobacteria (UID3216)	72.19	1.29	NA.	NA.	NA.	med	N
MO_140.bin.31	394	4563379	62859	12811	70	c__Deltaproteobacteria (UID3216)	72.52	2.15	NA.	NA.	NA.	med	N
MO_188.bin.53	221	2091029	30436	9720	59	o__Sphingomonadales (UID3310)	72.53	0.59	NA.	NA.	NA.	med	N
MO_207.bin.9	312	3854705	60248	14492	48	c__Deltaproteobacteria (UID3216)	72.69	0.65	NA.	NA.	NA.	med	N
MO_077.bin.1	252	2947592	57713	12754	63	c__Gammaproteobacteria (UID4267)	72.72	5.77	NA.	NA.	NA.	med	N
MO_077.bin.30	300	2790327	29349	9546	57	c__Gammaproteobacteria (UID4274)	73.84	2.68	NA.	NA.	NA.	med	N
MO_133.bin.27	520	5559542	36433	11745	49	c__Deltaproteobacteria (UID3216)	73.87	2.74	NA.	NA.	NA.	med	N
MO_005.bin.5	361	3544247	37455	10008	61	c__Deltaproteobacteria (UID3216)	74.01	3.34	NA.	NA.	NA.	med	N
MO_199.bin.3	674	7526860	46165	12404	35	p__Cyanobacteria (UID2192)	74.04	3.4	NA.	NA.	NA.	med	N
MO_207.bin.24	318	3004619	30005	10058	46	c__Deltaproteobacteria (UID3216)	74.85	0.22	NA.	NA.	NA.	med	N
MO_098.bin.6	362	3714827	37813	11416	65	c__Alphaproteobacteria (UID3305)	74.89	2.32	NA.	NA.	NA.	med	N
MO_188.bin.1	378	3892207	32262	11225	38	p__Cyanobacteria (UID2192)	74.99	0.98	NA.	NA.	NA.	med	N
MO_135.bin.4	349	3859500	42847	11817	38	p__Cyanobacteria (UID2192)	75.25	1.15	NA.	NA.	NA.	med	N
MO_202.bin.24	310	3739759	45791	13854	48	c__Deltaproteobacteria (UID3216)	75.35	0.16	NA.	NA.	NA.	med	N
MO_005.bin.14	335	3387527	44811	11144	47	c__Deltaproteobacteria (UID3216)	75.77	0.38	NA.	NA.	NA.	med	N
MO_004.bin.5	308	4077634	67730	16310	46	c__Deltaproteobacteria (UID3216)	77.69	2.1	NA.	NA.	NA.	med	N
MO_197.bin.23	307	3866338	50621	14816	47	c__Deltaproteobacteria (UID3216)	77.9	0.38	NA.	NA.	NA.	med	N
MO_138.bin.19	288	3885496	56266	16347	38	p__Cyanobacteria (UID2192)	79.22	0.44	NA.	NA.	NA.	med	N
MO_167.bin.26	292	5051405	76331	21727	37	p__Cyanobacteria (UID2192)	79.94	1.75	NA.	NA.	NA.	med	N
MO_140.bin.18	337	4048336	54614	14200	62	c__Gammaproteobacteria (UID4267)	79.99	6.7	NA.	NA.	NA.	med	N
MO_138.bin.15	346	3715013	43311	12008	62	c__Gammaproteobacteria (UID4267)	80.3	3.22	NA.	NA.	NA.	med	N
MO_098.bin.13	333	4022244	58374	14161	47	c__Deltaproteobacteria (UID3216)	80.81	1.02	NA.	NA.	NA.	med	N
MO_073.bin.1	327	3877151	42289	13637	47	c__Deltaproteobacteria (UID3216)	80.94	1.02	NA.	NA.	NA.	med	N
MO_197.bin.32	339	4259934	53929	15468	67	c__Alphaproteobacteria (UID3305)	81.45	2.39	NA.	NA.	NA.	med	N
MO_071.bin.9	220	3908671	82024	24933	63	c__Gammaproteobacteria (UID4267)	81.79	6.55	NA.	NA.	NA.	med	N
MO_082.bin.28	249	4245695	73011	23209	67	c__Alphaproteobacteria (UID3305)	83.04	7.41	NA.	NA.	NA.	med	N
MO_102.bin.12	210	4556660	104606	30785	48	c__Deltaproteobacteria (UID3216)	83.55	0.97	NA.	NA.	NA.	med	N
MO_236.bin.4	293	4228995	62477	17287	48	c__Deltaproteobacteria (UID3216)	83.87	0.16	NA.	NA.	NA.	med	N
MO_098.bin.19	273	4140471	100107	17551	48	c__Deltaproteobacteria (UID3216)	84.75	0.97	NA.	NA.	NA.	med	N
MO_188.bin.20	92	1856771	112621	25140	34	k__Bacteria (UID1453)	84.82	0.85	NA.	NA.	NA.	med	N
MO_188.bin.15	321	2511056	24930	7704	62	f__Rhodobacteraceae (UID3356)	60.17	4.15	NA.	NA.	NA.	medlow	N
MO_140.bin.16	285	2644287	27680	9767	57	c__Gammaproteobacteria (UID4267)	60.27	1.35	NA.	NA.	NA.	medlow	N
MO_074.bin.25	419	4184583	51917	10518	47	c__Deltaproteobacteria (UID3216)	60.5	0.32	NA.	NA.	NA.	medlow	N
MO_167.bin.40	431	3731412	45188	8647	65	c__Gammaproteobacteria (UID4267)	60.6	3.81	NA.	NA.	NA.	medlow	N
MO_202.bin.10	453	4934705	34595	12306	70	c__Deltaproteobacteria (UID3216)	60.63	0.54	NA.	NA.	NA.	medlow	N
MO_071.bin.13	483	4333558	38639	9262	50	c__Deltaproteobacteria (UID3216)	60.65	0.67	NA.	NA.	NA.	medlow	N
MO_046.bin.12	302	2723436	33930	9089	46	c__Deltaproteobacteria (UID3216)	60.78	0.81	NA.	NA.	NA.	medlow	N
MO_082.bin.32	211	3460137	105899	20315	65	c__Alphaproteobacteria (UID3305)	60.88	1.19	NA.	NA.	NA.	medlow	N
MO_046.bin.2	65	665453	26015	11279	42	k__Bacteria (UID2570)	61.2	0.27	NA.	NA.	NA.	medlow	N
MO_192.bin.9	297	2481654	28343	8237	62	c__Gammaproteobacteria (UID4444)	61.25	0.43	NA.	NA.	NA.	medlow	N
MO_197.bin.12	240	3020055	71288	14174	66	c__Alphaproteobacteria (UID3305)	61.48	2.55	NA.	NA.	NA.	medlow	N
MO_074.bin.24	268	2389839	32317	9214	61	c__Gammaproteobacteria (UID4267)	61.68	1.35	NA.	NA.	NA.	medlow	N
MO_226.bin.11	204	2173059	49458	11388	62	f__Rhodobacteraceae (UID3356)	62.36	0.3	NA.	NA.	NA.	medlow	N
MO_035.bin.15	58	719505	41898	14495	43	k__Bacteria (UID2570)	62.86	0.05	NA.	NA.	NA.	medlow	N
MO_077.bin.22	535	5146953	106645	10200	49	c__Deltaproteobacteria (UID3216)	63.14	2.6	NA.	NA.	NA.	medlow	N
MO_046.bin.8	530	5059632	52972	10003	39	p__Cyanobacteria (UID2192)	63.38	0.44	NA.	NA.	NA.	medlow	N
MO_188.bin.49	335	3486950	46178	11084	67	k__Bacteria (UID203)	63.56	0	NA.	NA.	NA.	medlow	N
MO_074.bin.4	401	3570752	37565	9045	67	c__Alphaproteobacteria (UID3305)	63.67	4.28	NA.	NA.	NA.	medlow	N
MO_071.bin.28	301	2808449	36794	9625	59	c__Deltaproteobacteria (UID3216)	63.89	4.52	NA.	NA.	NA.	medlow	N
MO_188.bin.30	428	4329447	38591	10560	39	p__Cyanobacteria (UID2189)	64.18	0.89	NA.	NA.	NA.	medlow	N
MO_138.bin.13	511	4937469	30386	10178	49	c__Deltaproteobacteria (UID3216)	64.24	0.65	NA.	NA.	NA.	medlow	N
MO_133.bin.18	387	4782677	50278	14262	70	k__Bacteria (UID203)	64.97	0	NA.	NA.	NA.	medlow	N
MO_234.bin.6	144	1454840	30571	11007	47	c__Gammaproteobacteria (UID4267)	65.83	0.35	NA.	NA.	NA.	medlow	N
MO_133.bin.4	212	2144815	41534	10751	44	s__algicola (UID2846)	66.22	0.62	NA.	NA.	NA.	medlow	N
MO_226.bin.6	337	3423987	40358	11137	68	k__Bacteria (UID1453)	66.35	7.58	NA.	NA.	NA.	medlow	N
MO_138.bin.20	323	3575955	34580	12147	67	c__Alphaproteobacteria (UID3305)	66.54	3.26	NA.	NA.	NA.	medlow	N
MO_077.bin.15	339	3195610	34994	9959	59	c__Deltaproteobacteria (UID3216)	66.67	1.51	NA.	NA.	NA.	medlow	N
MO_035.bin.9	214	2359690	62789	12216	62	f__Rhodobacteraceae (UID3356)	66.92	0.2	NA.	NA.	NA.	medlow	N
MO_140.bin.17	63	2827111	165711	84046	62	k__Bacteria (UID203)	67.24	5.17	NA.	NA.	NA.	medlow	N
MO_103.bin.8	739	7455045	51892	11063	46	p__Cyanobacteria (UID2192)	67.29	3.14	NA.	NA.	NA.	medlow	N
MO_074.bin.26	792	7992004	44942	10723	63	k__Bacteria (UID3187)	67.45	6.94	NA.	NA.	NA.	medlow	N
