# Supplementary material for: Biogeographic patterns of biosynthetic potential and specialized metabolites in marine sediments
Source: ISME J. 2023 Apr 15;17(7):976–83. doi: 10.1038/s41396-023-01410-3 (PMC10284892; doi:10.1038/s41396-023-01410-3)
Supplement: Supplementary file 11 — Table S2 [file 41396_2023_1410_MOESM11_ESM.xlsx]

## Sheet: Sheet1
ORF ID	size (aa)	annotated function	top blastp hit (% identity/% coverage)	antiSMASH classification
KPFEMIKM_00113	336	Isocitrate dehydrogenase [NADP]	isocitrate/isopropylmalate dehydrogenase (72.3/100)	other
KPFEMIKM_00114	214	50S ribosomal protein L3	50S ribosomal protein L3 (71.8/99)	other
KPFEMIKM_00115	162	Ribosomal RNA large subunit methyltransferase E	NA (71.9/75)	other
KPFEMIKM_00116	158	hypothetical protein	VOC family protein (84.2/96)	other
KPFEMIKM_00117	439	hypothetical protein	DUF1329 domain (85.4/95)	other
KPFEMIKM_00118	239	Protein-L-isoaspartate O-methyltransferase	protein-L-isoaspartate O-methyltransferase (70.4/97)	biosynthetic-additional
KPFEMIKM_00119	402	hypothetical protein	SDR family oxidoreductase (62.9/100)	biosynthetic-additional
KPFEMIKM_00120	139	hypothetical protein	EVE domain (74.8/100)	other
KPFEMIKM_00121	391	hypothetical protein	amidohydrolase (68.1/98)	other
KPFEMIKM_00122	119	Ribonuclease HI	ribonuclease HI (81.5/100)	other
KPFEMIKM_00123	352	hypothetical protein	thrombospondin type 3 repeat (28.5/98)	other
KPFEMIKM_00124	369	Queuine tRNA-ribosyltransferase	tRNA guanosine transglycosylase Tgt (78.9/98)	other
KPFEMIKM_00125	42	hypothetical protein	NA (64.3/100)	other
KPFEMIKM_00126	392	Acyl-CoA dehydrogenase	acyl-CoA dehydrogenase (82.7/98)	biosynthetic-additional
KPFEMIKM_00127	184	Orotate phosphoribosyltransferase	orotate phosphoribosyltransferase (81/97)	other
KPFEMIKM_00128	497	Long-chain-fatty-acid--CoA ligase	long-chain-fatty-acid--CoA ligase (77.5/99)	biosynthetic-additional
KPFEMIKM_00129	203	hypothetical protein	CRTAC1 family protein (67.4/88)	other
KPFEMIKM_00130	589	hypothetical protein	VCBS repeat (66.6/94)	other
KPFEMIKM_00131	237	hypothetical protein	Paal family thioesterase (74.1/99)	other
KPFEMIKM_00132	434	hypothetical protein	alpha/beta hydrolase (31.6/95)	other
KPFEMIKM_00133	206	hypothetical protein	DUF3161 domain (58.6/83)	other
KPFEMIKM_00134	415	3-oxoacyl-[acyl-carrier-protein] synthase 1	beta-ketoacyl-ACP synthase (73.1/98)	biosynthetic
KPFEMIKM_00135	313	hypothetical protein	lipid A biosynthesis acyltransferase (73.4/98)	other
KPFEMIKM_00136	202	hypothetical protein	NA (57.5/99)	other
KPFEMIKM_00137	97	Acyl carrier protein	acyl carrier protein (50/84)	biosynthetic-additional
KPFEMIKM_00138	258	hypothetical protein	glycosyl transferase (72.6/88)	biosynthetic-additional
KPFEMIKM_00139	435	Tetracycline 7-halogenase	tryptophan 7-halogenase (70.6/96)	biosynthetic-additional
KPFEMIKM_00140	260	hypothetical protein	1-acyl-sn-glycerol-3-phosphate acyltransferase (56.2/95)	biosynthetic-additional
KPFEMIKM_00141	364	IS110 family transposase ISCARN28	IS110 family transposase (59.7/98)	other
KPFEMIKM_00142	543	hypothetical protein	tryptophan 7-halogenase (67.1/95)	biosynthetic-additional
KPFEMIKM_00143	241	3-oxoacyl-[acyl-carrier-protein] reductase FabG	3-oxoacyl-ACP reductase FabG (78/100)	biosynthetic-additional
KPFEMIKM_00144	449	Tryptophan 2-C-methyltransferase	radical SAM protein (71.4/98)	biosynthetic-additional
KPFEMIKM_00145	132	hypothetical protein	NA (42.4/93)	other
KPFEMIKM_00146	336	hypothetical protein	flippase-like domain (62.3/97)	other
KPFEMIKM_00147	389	hypothetical protein	NA (68.4/100)	biosynthetic-additional
KPFEMIKM_00148	465	hypothetical protein	phenylacetate-CoA ligase (72/90)	biosynthetic-additional
KPFEMIKM_00149	255	hypothetical protein	beta-ketoacyl synthase chain length factor (61.6/100)	other
KPFEMIKM_00150	394	3-oxoacyl-[acyl-carrier-protein] synthase 2	beta-ketoacyl-ACP synthase (71.3/99)	biosynthetic
KPFEMIKM_00151	784	hypothetical protein	MMPL family transporter (65.1/99)	biosynthetic-additional
KPFEMIKM_00152	229	hypothetical protein	outer membrane lipoprotein carrier LolA (49.1/92)	other
KPFEMIKM_00153	534	Histidine ammonia-lyase	aromatic amino acid lyase (69.7/95)	other
KPFEMIKM_00154	257	hypothetical protein	1-acyl-sn-glycerol-3-phosphate acyltransferase (58.5/95)	biosynthetic-additional
KPFEMIKM_00155	89	Acyl carrier protein	acyl carrier protein (73/100)	biosynthetic-additional
KPFEMIKM_00156	587	Acetyl-coenzyme A synthetase	acyl-CoA synthetase (61.7/98)	biosynthetic-additional
KPFEMIKM_00157	243	hypothetical protein	glycosyltransferase family 2 (73.6/93)	biosynthetic-additional
KPFEMIKM_00158	316	hypothetical protein	lipid A biosynthesis acyltransferase (54.3/97)	other
KPFEMIKM_00159	150	hypothetical protein	3-hydroxylacyl-ACP dehydratase (48/99)	other
KPFEMIKM_00160	238	hypothetical protein	NA (53.5/95)	other
KPFEMIKM_00161	67	hypothetical protein	NA (69.8/79)	other
KPFEMIKM_00162	394	hypothetical protein	ArsA family ATPase (74.7/99)	other
KPFEMIKM_00163	386	hypothetical protein	ArsA family ATPase (72.5/100)	other
KPFEMIKM_00164	259	Vitamin B12-binding protein	ABC transporter substrate-binding protein (65.7/96)	other
KPFEMIKM_00165	571	hypothetical protein	NA (46.4/98)	other
KPFEMIKM_00166	284	Type II pantothenate kinase	NA (66/92)	other
KPFEMIKM_00167	336	hypothetical protein	AAA family ATPase (83.2/79)	other
KPFEMIKM_00168	373	hypothetical protein	NA (39.5/100)	other
KPFEMIKM_00169	293	hypothetical protein	DUF4097 family beta strand repeat (69.7/98)	other
